# Supplementary material for: Evidence for differential alternative splicing in blood of young boys with autism spectrum disorders
Source: Mol Autism. 2013 Sep 4;4:30. doi: 10.1186/2040-2392-4-30 (PMC3846739; doi:10.1186/2040-2392-4-30)
Supplement: Additional file 2: Table S1 — Genes (n=53) with predicted DAS/DEU in ALL ASD vs. TD groups (FDR P <0.05). Table S2. Genes (n=169) with predicted DAS/DEU in ASD_NTCV vs. TD groups (FDR P <0.05). Table S3. Genes (n=27) with predicted DAS/DEU in ASD_LTCV vs. ASD_NTCV groups (FDR P <0.05). Table S4. Genes (n=477) with predicted DAS/DEU in sub-analysis of ALL ASD vs. TD Groups for individual subject-level pathway analysis. Table S5. Functional analysis using IPA of the 477 DAS genes in the sub-analysis of ALL ASD compared to TD (see Table S4) revealed that 21 canonical pathways were over-represented (P <0.05). These 21 pathways and the genes with DAS in each pathway are listed below. These 21 pathways were used for the analysis shown in Figure 4. [file 2040-2392-4-30-S2.xls]

## Sheet: Stamova_SupplementaryTables
Supplementary Table 1. 53 genes with Differential Alternative Splicing in ALL ASD vs TD (FDR p<0.05)
Gene Symbol	Differential Alternative Splicing p (ALL ASD vs TD)	FDR Differential Alternative Splicing p (ALL ASD vs TD)	exon_id_MostSignificantExon	probeset_id_MostSignificantExon	start	stop	Chromosome	gene_assignment	RefSeq	transcript_cluster_id
USP48	2.41241e-07	0.00110733	52517	2400787	22109580	22109604	chr1	NM_032236 // USP48 /// NM_001032730 // USP48 /// ENST00000421625 // USP48 /// ENST00000	NM_032236	2400718
C19orf6	7.39985e-07	0.00184509	946761	3844903	1010146	1010170	chr19	NM_001033026 // C19orf6 /// NM_033420 // C19orf6 /// ENST00000356663 // C19orf6 /// ENS	NM_001033026	3844897
PRSS36	3.01737e-05	0.0216959	852158	3688296	31160795	31160819	chr16	NM_173502 // PRSS36 /// ENST00000268281 // PRSS36 /// AK290310 // PRSS36 /// ENST000004	NM_173502	3688270
AEBP2	4.51048e-05	0.0286098	679461	3407271	19671437	19671461	chr12	NM_153207 // AEBP2 /// ENST00000266508 // AEBP2 /// BC022220 // AEBP2	NM_153207	3407229
SUCLA2	0.000135511	0.0472066	745234	3513356	48575369	48575393	chr13	NM_003850 // SUCLA2 /// ENST00000378654 // SUCLA2 /// AB035863 // SUCLA2 /// ENST000003	NM_003850	3513293
DHX29	0.000126515	0.0451395	338399	2857177	54594439	54594465	chr5	NM_019030 // DHX29 /// ENST00000251636 // DHX29 /// BX649135 // DHX29	NM_019030	2857131
MGST3	0.0001189	0.0451395	30443	2365144	165621215	165621239	chr1	NM_004528 // MGST3 /// ENST00000367889 // MGST3 /// ENST00000367884 // MGST3 /// BC0059	NM_004528	2365119
TEPP	0.000124851	0.0451395	837143	3663037	58011719	58011850	chr16	NM_199046 // TEPP /// NM_199456 // TEPP /// ENST00000441824 // TEPP /// ENST00000290871	NM_199046	3663033
HELQ	3.04042e-05	0.0216959	287349	2776062	84361065	84361155	chr4	NM_133636 // HELQ /// ENST00000295488 // HELQ /// AF436845 // HELQ /// ENST00000508591	NM_133636	2776026
SFPQ	1.54319e-07	0.00110733	55767	2406101	35657829	35658335	chr1	NM_005066 // SFPQ /// ENST00000357214 // SFPQ /// BC051192 // SFPQ	NM_005066	2406064
FGR	1.2097e-05	0.0109039	53978	2403238	27950459	27950563	chr1	ENST00000374004 // FGR	NM_001042747	2403215
KLHL9	9.40768e-05	0.0423989	552436	3201293	21335098	21335305	chr9	NM_018847 // KLHL9 /// ENST00000359039 // KLHL9 /// BC039133 // KLHL9	NM_018847	3201277
ZNF512B	0.000140578	0.0472066	987927	3914237	62590920	62591204	chr20	NM_020713 // ZNF512B /// ENST00000217130 // ZNF512B /// ENST00000450537 // ZNF512B ///	NM_020713	3914230
TADA3	2.11469e-05	0.0164619	216135	2662363	9825491	9825706	chr3	NM_133480 // TADA3 /// ENST00000343450 // TADA3 /// BC009240 // TADA3	NM_133480	2662356
GSN	1.16734e-05	0.0109039	544029	3187744	124080686	124080772	chr9	NM_000177 // GSN /// NM_198252 // GSN /// NM_001127662 // GSN /// NM_001127663 // GSN /	NM_001127663	3187686
UTRN	0.00011312	0.0451395	382744	2929254	144835069	144835136	chr6	NM_007124 // UTRN /// ENST00000367545 // UTRN	NM_007124	2929168
PIK3C3	2.98784e-06	0.0046518	911263	3786080	39535270	39535324	chr18	NM_002647 // PIK3C3 /// ENST00000262039 // PIK3C3 /// BC033004 // PIK3C3 /// ENST000003	NM_002647	3786039
CAT	8.61891e-07	0.00184509	630516	3326432	34493365	34493482	chr11	NM_001752 // CAT /// ENST00000241052 // CAT	NM_001752	3326400
PIP4K2A	1.52576e-05	0.0124429	602122	3281077	22828943	22828984	chr10	NM_005028 // PIP4K2A /// ENST00000376573 // PIP4K2A /// BC018034 // PIP4K2A /// ENST000	NM_005028	3281068
PUM2	0.000118013	0.0451395	140925	2542873	20508093	20508134	chr2	NM_015317 // PUM2 /// ENST00000403432 // PUM2 /// ENST00000338086 // PUM2 /// AF315591	NM_015317	2542816
SRPK1	5.67649e-05	0.0328552	396620	2951714	35855808	35855855	chr6	NM_003137 // SRPK1 /// NR_034069 // SRPK1 /// ENST00000373825 // SRPK1 /// AJ318054 //	NR_034069	2951674
CNOT2	7.21933e-05	0.0353252	688385	3421959	70732450	70732601	chr12	NM_014515 // CNOT2 /// ENST00000229195 // CNOT2 /// ENST00000418359 // CNOT2 /// AK0957	NM_014515	3421897
GOLGA7	7.10601e-05	0.0353252	486568	3095744	41367596	41367723	chr8	NM_016099 // GOLGA7 /// NM_001002296 // GOLGA7 /// NM_001174124 // GOLGA7 /// ENST00000	NM_016099	3095719
SOD2	4.84596e-06	0.0061137	415653	2982335	160113505	160113602	chr6	ENST00000452684 // SOD2	NM_001024465	2982319
LEF1	6.18908e-05	0.0328552	290605	2781160	108999477	108999505	chr4	NM_016269 // LEF1 /// NM_001130713 // LEF1 /// NM_001130714 // LEF1 /// NM_001166119 //	NM_016269	2781138
CHID1	0.000125215	0.0451395	649858	3358587	904818	904849	chr11	NM_001142675 // CHID1 /// NM_001142674 // CHID1 /// NM_023947 // CHID1 /// NM_001142676	NM_001142675	3358538
WDR67	7.59197e-05	0.0361167	498264	3114098	124153023	124153111	chr8	NM_145647 // WDR67 /// NM_001145088 // WDR67 /// ENST00000287380 // WDR67 /// ENST00000	NM_145647	3114064
MPHOSPH10	6.04674e-05	0.0328552	106552	2488088	71368419	71368493	chr2	NM_005791 // MPHOSPH10 /// ENST00000244230 // MPHOSPH10 /// BC126389 // MPHOSPH10	NM_005791	2488078
C1orf175	4.21134e-05	0.0277398	13473	2337243	55139389	55139474	chr1	NR_026782 // C1orf175 /// NM_001039464 // C1orf175 /// ENST00000421030 // C1orf175 ///	NM_001039464	2337217
CDK13	3.209e-09	5.49573e-05	425957	2998615	40117676	40117710	chr7	NM_003718 // CDK13 /// NM_031267 // CDK13 /// ENST00000181839 // CDK13 /// ENST00000340	NM_003718	2998536
LRPPRC	2.2536e-06	0.00385952	145938	2550830	44152213	44152245	chr2	NM_133259 // LRPPRC /// ENST00000260665 // LRPPRC /// AY289212 // LRPPRC	NM_133259	2550790
ZNF330	8.59043e-07	0.00184509	268168	2745258	142154927	142154962	chr4	NM_014487 // ZNF330 /// ENST00000262990 // ZNF330 /// BC004421 // ZNF330 /// AK294089 /	NM_014487	2745220
PRDX1	6.33086e-05	0.0328552	58275	2410248	45981384	45981408	chr1	NM_002574 // PRDX1 /// NM_181696 // PRDX1 /// NM_181697 // PRDX1 /// ENST00000262746 //	NM_002574	2410241
CLTB	3.5928e-06	0.00512752	357776	2888307	175819909	175819933	chr5	NM_001834 // CLTB /// NM_007097 // CLTB /// ENST00000310418 // CLTB /// ENST00000345807	NM_007097	2888304
EAPP	1.42845e-05	0.0122318	774172	3560580	34985706	34985789	chr14	NM_018453 // EAPP /// ENST00000250454 // EAPP /// BC001245 // EAPP	NM_018453	3560575
MORN2	0.00013872	0.0472066	100140	2478029	39109621	39109647	chr2	NM_001145450 // MORN2 /// ENST00000410014 // MORN2 /// ENST00000340556 // MORN2 /// ENS	NM_001145450	2478017
R3HDM1	4.83934e-05	0.0295995	118482	2507404	136362421	136362448	chr2	NM_015361 // R3HDM1 /// ENST00000264160 // R3HDM1 /// BC041093 // R3HDM1 /// ENST000003	NM_015361	2507380
PPP2R2A	1.04442e-05	0.0105216	483561	3090964	26217722	26217789	chr8	NM_002717 // PPP2R2A /// NM_001177591 // PPP2R2A /// ENST00000380737 // PPP2R2A /// BC0	NM_002717	3090922
DNAJC17	0.000148871	0.0487929	810586	3619668	41067766	41067790	chr15	NM_018163 // DNAJC17 /// ENST00000220496 // DNAJC17 /// BC000048 // DNAJC17	NM_018163	3619650
FXR1	2.58632e-07	0.00110733	211204	2654405	180651131	180651157	chr3	NM_005087 // FXR1 /// NM_001013438 // FXR1 /// NM_001013439 // FXR1 /// ENST00000357559	NM_001013439	2654394
TARS2	1.92502e-06	0.0036631	26568	2358357	150479516	150479540	chr1	NM_025150 // TARS2 /// ENST00000369064 // TARS2 /// BC000541 // TARS2 /// ENST000003690	NM_025150	2358320
MPP1	6.04436e-05	0.0328552	1056469	4027608	0	0	---	NM_002436 // MPP1 /// NM_001166461 // MPP1 /// NM_001166462 // MPP1 /// ENST00000369534	NM_002436	4027585
GFER	0.00011171	0.0451395	825923	3644305	2036086	2036112	chr16	NM_005262 // GFER /// ENST00000248114 // GFER /// BC002429 // GFER /// ENST00000425414	NM_005262	3644297
C19orf2	7.34745e-07	0.00184509	937256	3828174	30462100	30462127	chr19	NM_003796 // C19orf2 /// ENST00000392271 // C19orf2 /// ENST00000360605 // C19orf2 ///	NM_003796	3828162
EMD	3.60848e-05	0.0247195	1037573	3996298	153608685	153608727	chrX	NM_000117 // EMD /// ENST00000369842 // EMD /// ENST00000428228 // EMD /// X82434 // EM	NM_000117	3996289
CC2D1A	0.00010341	0.0448937	934000	3822496	14041660	14041684	chr19	NM_017721 // CC2D1A /// ENST00000318003 // CC2D1A /// AB097002 // CC2D1A /// ENST000004	NM_017721	3822444
STAT4	0.000104855	0.0448937	172138	2592365	191896197	191896222	chr2	NM_003151 // STAT4 /// ENST00000358470 // STAT4 /// ENST00000392320 // STAT4 /// BC0312	NM_003151	2592356
FGD3	0.000151	0.0487929	539029	3179601	95798473	95798498	chr9	NM_001083536 // FGD3 /// NM_033086 // FGD3 /// ENST00000375482 // FGD3 /// ENST00000337	NM_001083536	3179551
RPGR	0.000124129	0.0451395	1042912	4004898	38135847	38135871	chrX	NM_000328 // RPGR /// ENST00000318842 // RPGR /// BC031624 // RPGR /// U57629 // RPGR /	NM_000328	4004878
AAMP	8.85367e-05	0.0409805	176620	2599346	219128882	219128906	chr2	NM_001087 // AAMP /// ENST00000248450 // AAMP /// AB209790 // AAMP	NM_001087	2599345
OS9	4.99777e-06	0.0061137	686194	3418457	58110238	58110262	chr12	NM_006812 // OS9 /// NM_001017956 // OS9 /// NM_001017957 // OS9 /// NM_001017958 // OS	NM_006812	3418436
ACPT	5.87413e-06	0.00670669	943864	3839508	51294060	51294084	chr19	NM_033068 // ACPT /// ENST00000270593 // ACPT /// ENST00000270594 // ACPT	NM_033068	3839499
C14orf159	1.04288e-05	0.0105216	766977	3548612	91691640	91691664	chr14	NM_001102366 // C14orf159 /// NM_001102367 // C14orf159 /// NM_024952 // C14orf159 ///	NM_001102366	3548538
Supplementary Table 2. 169 genes with Differential Alternative Splicing in ASD_NTCV vs TD (FDR p<0.05)
Gene Symbol	Differential Alternative Splicing p (ASD_NTCV vsTD)	FDR Differential Alternative Splicing p (ASD_NTCV vsTD)	exon_id_MostSignificantExon	probeset_id_MostSignificantExon	start	stop	Chromosome	gene_assignment	RefSeq	Transcript Cluster ID
LILRP2	6.13211e-05	0.0169335	945028	3841686	55219980	55220004	chr19	NR_003061 // LILRP2 // leukocyte immunoglobulin-like receptor pseudogene 2 // 19q13.4 /	NR_003061	3841684
SLC27A6	0.00014421	0.0293931	320185	2827669	128301391	128301415	chr5	NM_001017372 // SLC27A6 // solute carrier family 27 (fatty acid transporter), member 6	NM_001017372	2827645
CDAN1	3.09931e-05	0.0132658	811284	3620765	43021796	43021820	chr15	NM_138477 // CDAN1 // congenital dyserythropoietic anemia, type I // 15q15.2 // 146059	NM_138477	3620741
USP48	2.35374e-05	0.0113576	52517	2400787	22109580	22109604	chr1	NM_032236 // USP48 // ubiquitin specific peptidase 48 // 1p36.12 // 84196 /// NM_001032	NM_032236	2400718
SUCLA2	3.90155e-05	0.0136323	745234	3513356	48575369	48575393	chr13	NM_003850 // SUCLA2 // succinate-CoA ligase, ADP-forming, beta subunit // 13q12.2-q13.3	NM_003850	3513293
PRSS36	0.00042818	0.0467529	852158	3688296	31160795	31160819	chr16	NM_173502 // PRSS36 // protease, serine, 36 // 16p11.2 // 146547 /// ENST00000268281 //	NM_173502	3688270
DHX29	7.24795e-09	6.20461e-05	338399	2857177	54594439	54594465	chr5	NM_019030 // DHX29 // DEAH (Asp-Glu-Ala-His) box polypeptide 29 // 5q11.2 // 54505 ///	NM_019030	2857131
IGF2BP1	0.000257384	0.0361203	874618	3725544	47126767	47126791	chr17	NM_006546 // IGF2BP1 // insulin-like growth factor 2 mRNA binding protein 1 // 17q21.32	NM_006546	3725517
HINT2	0.000468061	0.0479861	554545	3204933	35813303	35813328	chr9	NM_032593 // HINT2 // histidine triad nucleotide binding protein 2 // 9p13.3 // 84681 /	NM_032593	3204928
AMOT	5.32516e-05	0.0161228	1050945	4018474	112048198	112048278	chrX	NM_133265 // AMOT // angiomotin // Xq23 // 154796 /// NM_001113490 // AMOT // angiomoti	NM_133265	4018454
GNL3L	8.18087e-06	0.00609861	339448	2858758	60188333	60188358	chr5	NM_001184819 // GNL3L // guanine nucleotide binding protein-like 3 (nucleolar)-like //	NM_001184819	2858752
TMCO3	2.28937e-06	0.00279974	738581	3502678	114203821	114203853	chr13	NM_017905 // TMCO3 // transmembrane and coiled-coil domains 3 // 13q34 // 55002 /// ENS	NM_017905	3502632
ERRFI1	0.000427428	0.0467529	49094	2395191	8075691	8075719	chr1	NM_018948 // ERRFI1 // ERBB receptor feedback inhibitor 1 // 1p36 // 54206 /// ENST0000	NM_018948	2395177
COL8A2	0.000231546	0.0349731	56045	2406582	36561640	36563051	chr1	NM_005202 // COL8A2 // collagen, type VIII, alpha 2 // 1p34.2 // 1296 /// ENST000003977	NM_005202	2406579
MZF1	0.000345849	0.0422949	962783	3873046	59084581	59084684	chr19	NM_198055 // MZF1 // myeloid zinc finger 1 // 19q13.4 // 7593 /// NM_003422 // MZF1 //	NM_198055	3873017
DCP1B	1.66109e-05	0.00861804	699799	3440201	2058252	2058278	chr12	NM_152640 // DCP1B // DCP1 decapping enzyme homolog B (S. cerevisiae) // 12p13.33 // 19	NM_152640	3440192
PTDSS2	8.20005e-05	0.0212717	623961	3315860	488532	488644	chr11	NM_030783 // PTDSS2 // phosphatidylserine synthase 2 // 11p15.5 // 81490 /// ENST000003	NM_030783	3315835
NPRL2	0.000197259	0.0343134	224098	2675300	50388278	50388303	chr3	NM_006545 // NPRL2 // nitrogen permease regulator-like 2 (S. cerevisiae) // 3p21.3 // 1	NM_006545	2675268
LGALS3	6.51341e-06	0.00609861	759468	3536724	55603747	55603976	chr14	NR_003225 // LGALS3 // lectin, galactoside-binding, soluble, 3 // 14q22.3 // 3958 /// N	NR_003225	3536706
ZNF75A	0.000339562	0.0418248	826727	3645817	3355551	3355638	chr16	NM_153028 // ZNF75A // zinc finger protein 75a // 16p13.11 // 7627 /// ENST00000293995	NM_153028	3645816
LIG1	4.54876e-05	0.014458	959450	3866946	48665533	48665561	chr19	NM_000234 // LIG1 // ligase I, DNA, ATP-dependent // 19q13.2-q13.3 // 3978 /// ENST0000	NM_000234	3866898
GPNMB	3.72219e-05	0.0136323	422247	2992847	23313723	23313816	chr7	NM_001005340 // GPNMB // glycoprotein (transmembrane) nmb // 7p15 // 10457 /// NM_00251	NM_001005340	2992814
TEPP	6.97763e-06	0.00609861	837143	3663037	58011719	58011850	chr16	NM_199046 // TEPP // testis, prostate and placenta expressed // 16q21 // 374739 /// NM_	NM_199046	3663033
EHD4	0.000217831	0.0346832	810980	3620284	42211767	42211809	chr15	NM_139265 // EHD4 // EH-domain containing 4 // 15q11.1 // 30844 /// ENST00000220325 //	NM_139265	3620276
NCAPH2	0.000438309	0.0469018	1019214	3965988	50962731	50962756	chr22	NM_152299 // NCAPH2 // non-SMC condensin II complex, subunit H2 // 22q13.33 // 29781 //	NM_152299	3965984
ZNF721	0.00030073	0.0393038	275100	2756412	436872	436898	chr4	NM_133474 // ZNF721 // zinc finger protein 721 // 4p16.3 // 170960 /// ENST00000500625	NM_133474	2756404
TAAR2	0.000169243	0.0312578	410936	2974568	132938667	132938855	chr6	NM_001033080 // TAAR2 // trace amine associated receptor 2 // 6q24 // 9287 /// NM_01462	NM_001033080	2974566
CROCCP3	0.000428725	0.0467529	50951	2398210	16804805	16804834	chr1	NR_023386 // CROCCP3 // ciliary rootlet coiled-coil, rootletin pseudogene 3 // 1p36.13	NR_023386	2398193
TRPM4	0.000208434	0.0343134	943212	3838358	49714808	49715038	chr19	NM_017636 // TRPM4 // transient receptor potential cation channel, subfamily M, member	NM_017636	3838317
SPDYE3	0.000123563	0.0266563	436349	3015417	99905464	99905498	chr7	NM_001004351 // SPDYE3 // speedy homolog E3 (Xenopus laevis) // 7q22.1 // 441272 /// NR	NM_001004351	3015414
TCF19	0.000203128	0.0343134	365998	2902185	31127258	31127435	chr6	NM_007109 // TCF19 // transcription factor 19 // 6p21.3 // 6941 /// NM_001077511 // TCF	NM_007109	2902178
EPB42	0.000156783	0.0301605	811483	3621071	43513233	43513478	chr15	NM_000119 // EPB42 // erythrocyte membrane protein band 4.2 // 15q15-q21 // 2038 /// NM	NM_000119	3621029
STUB1	0.000201198	0.0343134	825348	3643304	730614	730651	chr16	NM_005861 // STUB1 // STIP1 homology and U-box containing protein 1, E3 ubiquitin prote	NM_005861	3643297
HRH1	0.000329292	0.0408537	183808	2610722	11300832	11301110	chr3	NM_001098213 // HRH1 // histamine receptor H1 // 3p25 // 3269 /// NM_001098212 // HRH1	NM_001098213	2610707
C1orf109	0.000228748	0.0349731	56472	2407256	38148754	38148794	chr1	BC018109 // C1orf109 // chromosome 1 open reading frame 109 // 1p34.3 // 54955 /// BC06	BC018109	2407250
ZBTB40	4.51106e-05	0.014458	5948	2324753	22816817	22816844	chr1	NM_001083621 // ZBTB40 // zinc finger and BTB domain containing 40 // 1p36 // 9923 ///	NM_001083621	2324743
TEP1	0.000417026	0.0467529	771181	3555355	20841441	20841536	chr14	NM_007110 // TEP1 // telomerase-associated protein 1 // 14q11.2 // 7011 /// ENST0000026	NM_007110	3555340
SFPQ	7.30504e-07	0.00138966	55767	2406101	35657829	35658335	chr1	NM_005066 // SFPQ // splicing factor proline/glutamine-rich // 1p34.3 // 6421 /// ENST0	NM_005066	2406064
FUS	0.000207006	0.0343134	833369	3656910	31191458	31191519	chr16	NM_004960 // FUS // fused in sarcoma // 16p11.2 // 2521 /// NM_001170634 // FUS // fuse	NM_004960	3656904
KIAA0319L	3.22054e-05	0.0134485	55808	2406174	35915971	35916069	chr1	NM_024874 // KIAA0319L // KIAA0319-like // 1p34.2 // 79932 /// ENST00000325722 // KIAA0	NM_024874	2406139
SPEM1	0.000457992	0.0475229	864499	3708598	7324552	7324597	chr17	NM_199339 // SPEM1 // spermatid maturation 1 // 17p13.1 // 374768 /// ENST00000323675 /	NM_199339	3708597
SLC25A42	0.00010945	0.0249852	935747	3825561	19221569	19221667	chr19	NM_178526 // SLC25A42 // solute carrier family 25, member 42 // 19p13.11 // 284439 ///	NM_178526	3825523
CHID1	0.00030765	0.0393343	649827	3358543	869232	869302	chr11	NM_001142675 // CHID1 // chitinase domain containing 1 // 11p15.5 // 66005 /// NM_00114	NM_001142675	3358538
TRIM2	0.000218783	0.0346832	269940	2748120	154236665	154236740	chr4	NM_015271 // TRIM2 // tripartite motif-containing 2 // 4q31.3 // 23321 /// NM_001130067	NM_015271	2748061
C17orf81	0.000290311	0.038234	864380	3708391	7162800	7162885	chr17	NM_203413 // C17orf81 // chromosome 17 open reading frame 81 // 17p13.1 // 23587 /// NM	NM_203413	3708366
SLC2A4RG	0.000277972	0.0377711	975481	3893674	62371203	62371239	chr20	NM_020062 // SLC2A4RG // SLC2A4 regulator // 20q13.33 // 56731 /// ENST00000266077 // S	NM_020062	3893673
CARD11	0.000445276	0.0470591	449153	3036027	2969651	2969693	chr7	NM_032415 // CARD11 // caspase recruitment domain family, member 11 // 7p22 // 84433 //	NM_032415	3035990
ZNF672	0.000269241	0.0371748	46369	2390505	249142749	249142810	chr1	NM_024836 // ZNF672 // zinc finger protein 672 // 1q44 // 79894 /// ENST00000306562 //	NM_024836	2390489
ATRIP	0.000248916	0.0358125	190731	2621737	48507586	48507644	chr3	NM_130384 // ATRIP // ATR interacting protein // 3p21.31 // 84126 /// NM_032166 // ATRI	NM_130384	2621705
BIN1	3.78623e-05	0.0136323	160817	2574650	127808045	127808098	chr2	NM_139343 // BIN1 // bridging integrator 1 // 2q14 // 274 /// NM_139344 // BIN1 // brid	NM_139343	2574646
MED12	8.19264e-05	0.0212717	1028192	3980769	70342064	70342192	chrX	NM_005120 // MED12 // mediator complex subunit 12 // Xq13 // 9968 /// ENST00000374080 /	NM_005120	3980758
H1F0	0.000378975	0.0455654	1006557	3945007	38201207	38201453	chr22	NM_005318 // H1F0 // H1 histone family, member 0 // 22q13.1 // 3005 /// ENST00000340857	NM_005318	3945006
CLK2	0.000213811	0.0346832	74860	2437360	155243182	155243247	chr1	NM_003993 // CLK2 // CDC-like kinase 2 // 1q21 // 1196 /// NR_002711 // CLK2P // CDC-li	NM_003993	2437329
NT5C3L	0.000437737	0.0469018	893714	3757418	39992140	39992192	chr17	NR_033465 // NT5C3L // 5'-nucleotidase, cytosolic III-like // 17q21.2 // 115024 /// NR_	NR_033465	3757399
MGAT5B	0.000407426	0.0467529	880818	3735701	74899386	74899434	chr17	NM_144677 // MGAT5B // mannosyl (alpha-1,6-)-glycoprotein beta-1,6-N-acetyl-glucosaminy	NM_144677	3735679
WDR8	0.000464434	0.0479011	48035	2393548	3548778	3548856	chr1	NM_017818 // WDR8 // WD repeat domain 8 // 1p36.3 // 49856 /// ENST00000270708 // WDR8	NM_017818	2393538
CLTB	5.21398e-06	0.00557928	357785	2888319	175843228	175843363	chr5	NM_007097 // CLTB // clathrin, light chain B // 4q2-q3|5q35 // 1212 /// NM_001834 // CL	NM_007097	2888304
SNORD49A	0.000319563	0.0400386	866668	3712103	16342525	16342552	chr17	NR_002744 // SNORD49A // small nucleolar RNA, C/D box 49A // 17p11.2 // 26800 /// NR_00	NR_002744	3712098
MINK1	0.000310153	0.0393343	863741	3707293	4795958	4796009	chr17	NM_153827 // MINK1 // misshapen-like kinase 1 // 17p13.2 // 50488 /// NM_015716 // MINK	NM_153827	3707258
MTMR14	4.08238e-05	0.0139789	183259	2609778	9710439	9710469	chr3	NM_001077525 // MTMR14 // myotubularin related protein 14 // 3p26 // 64419 /// NM_00107	NM_001077525	2609770
C2orf28	0.00043418	0.0469018	97704	2474338	27439721	27439813	chr2	NM_080592 // C2orf28 // chromosome 2 open reading frame 28 // 2p23.3 // 51374 /// NM_01	NM_080592	2474322
CDK13	1.34964e-08	7.7024e-05	425959	2998621	40132396	40132453	chr7	NM_003718 // CDK13 // cyclin-dependent kinase 13 // 7p13 // 8621 /// NM_031267 // CDK13	NM_003718	2998536
LSM14A	0.00016979	0.0312578	938200	3829625	34717337	34717369	chr19	NM_001114093 // LSM14A // LSM14A, SCD6 homolog A (S. cerevisiae) // 19q13.11 // 26065 /	NM_001114093	3829575
POLR2B	0.000248649	0.0358125	257556	2728487	57897159	57897294	chr4	NM_000938 // POLR2B // polymerase (RNA) II (DNA directed) polypeptide B, 140kDa // 4q12	NM_000938	2728448
PDCD11	2.76065e-05	0.0121193	590192	3262231	105191940	105191991	chr10	NM_014976 // PDCD11 // programmed cell death 11 // 10q24.33 // 22984 /// ENST0000036979	NM_014976	3262198
MLL3	2.56212e-05	0.0115437	476656	3080041	151836760	151836848	chr7	NM_170606 // MLL3 // myeloid/lymphoid or mixed-lineage leukemia 3 // 7q36.1 // 58508 //	NM_170606	3080033
TRAPPC9	0.000116172	0.025539	524695	3156074	141285757	141285913	chr8	NM_031466 // TRAPPC9 // trafficking protein particle complex 9 // 8q24.3 // 83696 /// N	NM_031466	3155937
CCDC149	0.000153653	0.0301605	279825	2763936	24838072	24838109	chr4	NM_173463 // CCDC149 // coiled-coil domain containing 149 // 4p15.2 // 91050 /// NM_001	NM_173463	2763912
SRPX	0.000196352	0.0343134	1042881	4004858	38009101	38009135	chrX	NM_006307 // SRPX // sushi-repeat-containing protein, X-linked // Xp21.1 // 8406 /// NM	NM_006307	4004853
LATS1	1.15898e-05	0.00684238	413670	2979035	150018264	150018321	chr6	NM_004690 // LATS1 // LATS, large tumor suppressor, homolog 1 (Drosophila) // 6q25.1 //	NM_004690	2978989
KRT23	0.000380577	0.0455654	893323	3756605	39087626	39087655	chr17	NM_015515 // KRT23 // keratin 23 (histone deacetylase inducible) // 17q21.2 // 25984 //	NM_015515	3756591
MSH4	0.000150978	0.0301605	17020	2342687	76344693	76344797	chr1	NM_002440 // MSH4 // mutS homolog 4 (E. coli) // 1p31 // 4438 /// ENST00000263187 // MS	NM_002440	2342665
ANK1	0.00027263	0.0373416	509944	3133020	41574489	41574566	chr8	NM_020476 // ANK1 // ankyrin 1, erythrocytic // 8p11.1 // 286 /// NM_000037 // ANK1 //	NM_020476	3132940
EIF2C3	3.77669e-05	0.0136323	9199	2330159	36450098	36450331	chr1	NM_024852 // EIF2C3 // eukaryotic translation initiation factor 2C, 3 // 1p34.3 // 1926	NM_024852	2330133
PRMT10	0.000133172	0.0278053	295585	2788814	148578988	148579100	chr4	NM_138364 // PRMT10 // protein arginine methyltransferase 10 (putative) // 4q31.23 // 9	NM_138364	2788800
FGR	2.99464e-07	0.000732446	53976	2403233	27948116	27948149	chr1	NM_001042747 // FGR // Gardner-Rasheed feline sarcoma viral (v-fgr) oncogene homolog //	NM_001042747	2403215
EXTL3	0.000240396	0.0354812	484103	3091824	28610291	28611156	chr8	NM_001440 // EXTL3 // exostoses (multiple)-like 3 // 8p21 // 2137 /// ENST00000220562 /	NM_001440	3091797
YARS	0.000286297	0.0379976	55194	2405196	33241065	33241123	chr1	NM_003680 // YARS // tyrosyl-tRNA synthetase // 1p35.1 // 8565 /// ENST00000373477 // Y	NM_003680	2405192
SOD2	9.24458e-07	0.00145045	415653	2982335	160113505	160113602	chr6	NM_001024465 // SOD2 // superoxide dismutase 2, mitochondrial // 6q25.3 // 6648 /// NM_	NM_001024465	2982319
RAD50	0.000160921	0.0306125	320732	2828609	131893017	131893110	chr5	NM_005732 // RAD50 // RAD50 homolog (S. cerevisiae) // 5q31 // 10111 /// ENST0000026533	NM_005732	2828564
SNTA1	0.000357885	0.0434564	981101	3903059	31997983	31998107	chr20	NM_003098 // SNTA1 // syntrophin, alpha 1 (dystrophin-associated protein A1, 59kDa, aci	NM_003098	3903052
C1S	4.5601e-05	0.014458	676936	3403210	7177984	7178226	chr12	NM_201442 // C1S // complement component 1, s subcomponent // 12p13 // 716 /// NM_00173	NM_201442	3403168
TBL1XR1	0.000424272	0.0467529	243782	2706338	176756127	176756218	chr3	NM_024665 // TBL1XR1 // transducin (beta)-like 1 X-linked receptor 1 // 3q26.32 // 7971	NM_024665	2706297
TRAJ17	9.80877e-05	0.0233244	754412	3528311	22466299	22466378	chr14	BC035680 // TRAJ17 // T cell receptor alpha joining 17 // 14q11 // 28738 /// X02592 //	BC035680	3528172
CD14	6.05396e-05	0.0169335	351679	2878438	140011359	140011425	chr5	NM_001040021 // CD14 // CD14 molecule // 5q22-q32|5q31.1 // 929 /// NM_001174104 // CD1	NM_001040021	2878437
KISS1R	0.000420071	0.0467529	929849	3815277	920788	920914	chr19	NM_032551 // KISS1R // KISS1 receptor // 19p13.3 // 84634 /// ENST00000234371 // KISS1R	NM_032551	3815268
SEC31A	0.000265346	0.0369349	287190	2775820	83796901	83796975	chr4	NM_014933 // SEC31A // SEC31 homolog A (S. cerevisiae) // 4q21.22 // 22872 /// NM_00107	NM_014933	2775756
SYNE1	8.27197e-06	0.00609861	414372	2980165	152861095	152861151	chr6	NM_182961 // SYNE1 // spectrin repeat containing, nuclear envelope 1 // 6q25 // 23345 /	NM_182961	2979871
LRRFIP2	0.00039427	0.0459204	220552	2669217	37125176	37125237	chr3	NM_006309 // LRRFIP2 // leucine rich repeat (in FLII) interacting protein 2 // 3p22.2 /	NM_006309	2669184
SRPK1	1.10471e-05	0.00675491	396620	2951714	35855808	35855855	chr6	NR_034069 // SRPK1 // SRSF protein kinase 1 // 6p21.31 // 6732 /// NM_003137 // SRPK1 /	NR_034069	2951674
NOC4L	0.000181604	0.0327332	699099	3439028	132635804	132635880	chr12	NM_024078 // NOC4L // nucleolar complex associated 4 homolog (S. cerevisiae) // 12q24.3	NM_024078	3439013
GOLGA7	5.08372e-05	0.0158252	486568	3095744	41367596	41367723	chr8	NM_016099 // GOLGA7 // golgin A7 // 8p11.21 // 51125 /// NM_001002296 // GOLGA7 // golg	NM_016099	3095719
CHAD	3.64356e-05	0.0136323	896709	3762384	48543086	48543220	chr17	NM_001267 // CHAD // chondroadherin // 17q21.33 // 1101 /// ENST00000508540 // CHAD //	NM_001267	3762380
NDUFS6	1.03062e-05	0.00668074	302117	2799207	1802440	1802484	chr5	NM_004553 // NDUFS6 // NADH dehydrogenase (ubiquinone) Fe-S protein 6, 13kDa (NADH-coen	NM_004553	2799184
ZDHHC3	0.000151982	0.0301605	222013	2671663	44968259	44968286	chr3	NM_016598 // ZDHHC3 // zinc finger, DHHC-type containing 3 // 3p21.31 // 51304 /// NM_0	NM_016598	2671652
ZNF691	0.000476159	0.0485257	10855	2332871	43317488	43317549	chr1	NM_015911 // ZNF691 // zinc finger protein 691 // 1p34.2 // 51058 /// ENST00000372506 /	NM_015911	2332855
FAM82A1	0.000483987	0.0488562	99917	2477680	38231134	38231184	chr2	NM_001170792 // FAM82A1 // family with sequence similarity 82, member A1 // 2p22.2 // 1	NM_001170792	2477598
RASGRP3	0.000392246	0.0459204	99295	2476736	33789037	33789493	chr2	NM_170672 // RASGRP3 // RAS guanyl releasing protein 3 (calcium and DAG-regulated) // 2	NM_170672	2476671
LEF1	1.48374e-05	0.00819455	290605	2781160	108999477	108999505	chr4	NM_016269 // LEF1 // lymphoid enhancer-binding factor 1 // 4q23-q25 // 51176 /// NM_001	NM_016269	2781138
GULP1	0.000320384	0.0400386	126284	2519525	189406107	189406131	chr2	NM_016315 // GULP1 // GULP, engulfment adaptor PTB domain containing 1 // 2q32.3-q33 //	NM_016315	2519480
AIMP2	0.000124615	0.0266563	419751	2988895	6063363	6063418	chr7	NM_006303 // AIMP2 // aminoacyl tRNA synthetase complex-interacting multifunctional pro	NM_006303	2988882
PFAS	0.000443717	0.0470591	865031	3709556	8166253	8166279	chr17	NM_012393 // PFAS // phosphoribosylformylglycinamidine synthase // 17p13.1 // 5198 ///	NM_012393	3709540
MRPL40	0.000113263	0.0255155	1001832	3936897	19423556	19423583	chr22	NM_003776 // MRPL40 // mitochondrial ribosomal protein L40 // 22q11.21 // 64976 /// ENS	NM_003776	3936887
SMO	0.000281402	0.0379361	441279	3023369	128849177	128849213	chr7	NM_005631 // SMO // smoothened homolog (Drosophila) // 7q32.3 // 6608 /// ENST000002493	NM_005631	3023350
PDE6H	0.000156741	0.0301605	678771	3406241	15134411	15134560	chr12	NM_006205 // PDE6H // phosphodiesterase 6H, cGMP-specific, cone, gamma // 12p13 // 5149	NM_006205	3406229
HELQ	3.51938e-05	0.0136323	287337	2776046	84342720	84342871	chr4	NM_133636 // HELQ // helicase, POLQ-like // 4q21.23 // 113510 /// ENST00000295488 // HE	NM_133636	2776026
PPRC1	0.000103594	0.023977	589688	3261456	103898377	103898458	chr10	NM_015062 // PPRC1 // peroxisome proliferator-activated receptor gamma, coactivator-rel	NM_015062	3261447
FASTKD3	0.000417781	0.0467529	332396	2847715	7859548	7859643	chr5	NM_024091 // FASTKD3 // FAST kinase domains 3 // 5p15.31 // 79072 /// NR_036553 // FAST	NM_024091	2847710
MAML3	6.12429e-05	0.0169335	294255	2786801	140810903	140810987	chr4	NM_018717 // MAML3 // mastermind-like 3 (Drosophila) // 4q28 // 55534 /// ENST000004393	NM_018717	2786732
LMOD1	0.000304978	0.0393343	83085	2451056	201869299	201869361	chr1	NM_012134 // LMOD1 // leiomodin 1 (smooth muscle) // 1q32 // 25802 /// ENST00000367288	NM_012134	2451043
CAT	9.31892e-07	0.00145045	630516	3326433	34493504	34493550	chr11	NM_001752 // CAT // catalase // 11p13 // 847 /// ENST00000241052 // CAT // catalase //	NM_001752	3326400
NPAS2	0.0002571	0.0361203	111700	2496517	101612536	101612976	chr2	NM_002518 // NPAS2 // neuronal PAS domain protein 2 // 2q11.2 // 4862 /// ENST000003356	NM_002518	2496382
LRRFIP1	2.38815e-05	0.0113576	135624	2534430	238662021	238662063	chr2	NM_001137550 // LRRFIP1 // leucine rich repeat (in FLII) interacting protein 1 // 2q37.	NM_001137550	2534354
MPHOSPH10	9.41283e-05	0.0227151	106552	2488088	71368419	71368493	chr2	NM_005791 // MPHOSPH10 // M-phase phosphoprotein 10 (U3 small nucleolar ribonucleoprote	NM_005791	2488078
WDR67	9.44571e-08	0.000269533	498264	3114098	124153023	124153111	chr8	NM_145647 // WDR67 // WD repeat domain 67 // 8q24.13 // 93594 /// NM_001145088 // WDR67	NM_145647	3114064
RNF19A	0.00045321	0.04741	518406	3146595	101300403	101300490	chr8	NM_183419 // RNF19A // ring finger protein 19A // 8q22 // 25897 /// NM_015435 // RNF19A	NM_183419	3146565
S100A11	0.000284838	0.0379976	73809	2435411	152005002	152005032	chr1	NM_005620 // S100A11 // S100 calcium binding protein A11 // 1q21 // 6282 /// ENST000002	NM_005620	2435410
PIK3C3	5.46792e-07	0.0011702	911279	3786099	39573234	39573262	chr18	NM_002647 // PIK3C3 // phosphoinositide-3-kinase, class 3 // 18q12.3 // 5289 /// ENST00	NM_002647	3786039
RPN1	3.614e-05	0.0136323	236324	2694403	128341007	128341213	chr3	NM_002950 // RPN1 // ribophorin I // 3q21.3 // 6184 /// ENST00000296255 // RPN1 // ribo	NM_002950	2694397
MCRS1	8.17508e-05	0.0212717	708149	3453916	49953724	49953750	chr12	NM_006337 // MCRS1 // microspherule protein 1 // 12q13.12 // 10445 /// NM_001012300 //	NM_006337	3453882
DAPK2	0.000181628	0.0327332	816504	3628893	64275740	64275952	chr15	NM_014326 // DAPK2 // death-associated protein kinase 2 // 15q22.31 // 23604 /// ENST00	NM_014326	3628832
CUX1	9.41985e-05	0.0227151	436933	3016475	101842114	101842147	chr7	NM_181552 // CUX1 // cut-like homeobox 1 // 7q22.1 // 1523 /// NM_001913 // CUX1 // cut	NM_181552	3016380
PPP1R9B	0.000240014	0.0354812	896546	3762155	48212711	48212736	chr17	NM_032595 // PPP1R9B // protein phosphatase 1, regulatory (inhibitor) subunit 9B // 17q	NM_032595	3762149
SEC62	0.000309649	0.0393343	209515	2651795	169694795	169694820	chr3	NM_003262 // SEC62 // SEC62 homolog (S. cerevisiae) // 3q26.2 // 7095 /// ENST000003370	NM_003262	2651782
ZNF330	8.54895e-06	0.00609861	268168	2745258	142154927	142154962	chr4	NM_014487 // ZNF330 // zinc finger protein 330 // 4q31.21 // 27309 /// ENST00000262990	NM_014487	2745220
CNN3	0.000215749	0.0346832	67038	2424103	95362604	95362737	chr1	NM_001839 // CNN3 // calponin 3, acidic // 1p22-p21 // 1266 /// ENST00000370206 // CNN3	NM_001839	2424102
C5orf25	0.000454135	0.04741	329225	2842506	175772760	175772879	chr5	NM_198567 // C5orf25 // chromosome 5 open reading frame 25 // 5q35.2 // 375484 /// ENST	NM_198567	2842429
R3HDM1	0.000387215	0.0457207	118482	2507404	136362421	136362448	chr2	NM_015361 // R3HDM1 // R3H domain containing 1 // 2q21.3 // 23518 /// NR_029672 // MIR1	NM_015361	2507380
PLIN2	0.000383504	0.045597	552068	3200655	19116246	19116284	chr9	NM_001122 // PLIN2 // perilipin 2 // 9p22.1 // 123 /// ENST00000276914 // PLIN2 // peri	NM_001122	3200648
ELP2	0.000243892	0.0356895	910374	3784743	33722801	33722904	chr18	NM_018255 // ELP2 // elongation protein 2 homolog (S. cerevisiae) // 18q12.2 // 55250 /	NM_018255	3784727
ZNF644	0.000410734	0.0467529	66000	2422519	91381202	91381289	chr1	NM_201269 // ZNF644 // zinc finger protein 644 // 1p22.2 // 84146 /// NM_016620 // ZNF6	NM_201269	2422517
CAND1	0.000202667	0.0343134	687614	3420727	67675808	67675833	chr12	NM_018448 // CAND1 // cullin-associated and neddylation-dissociated 1 // 12q14 // 55832	NM_018448	3420713
PPP2R2A	5.97866e-05	0.0169335	483561	3090964	26217722	26217789	chr8	NM_002717 // PPP2R2A // protein phosphatase 2, regulatory subunit B, alpha // 8p21.2 //	NM_002717	3090922
LILRA4	0.000232008	0.0349731	961573	3870800	54844727	54844806	chr19	NM_012276 // LILRA4 // leukocyte immunoglobulin-like receptor, subfamily A (with TM dom	NM_012276	3870798
AP4S1	0.000232868	0.0349731	756103	3531238	31535337	31535366	chr14	NM_007077 // AP4S1 // adaptor-related protein complex 4, sigma 1 subunit // 14q12 // 11	NM_007077	3531229
SELENBP1	1.32885e-06	0.00189594	73589	2435020	151339224	151339317	chr1	NM_003944 // SELENBP1 // selenium binding protein 1 // 1q21.3 // 8991 /// ENST000003688	NM_003944	2435005
EAPP	8.99776e-05	0.0226545	774172	3560580	34985706	34985789	chr14	NM_018453 // EAPP // E2F-associated phosphoprotein // 14q13.1 // 55837 /// ENST00000250	NM_018453	3560575
KLF4	9.2427e-06	0.00632977	563390	3219225	110247169	110247195	chr9	NM_004235 // KLF4 // Kruppel-like factor 4 (gut) // 9q31 // 9314 /// ENST00000374672 //	NM_004235	3219215
DVL3	0.000224233	0.0349008	211857	2655475	183891141	183891343	chr3	NM_004423 // DVL3 // dishevelled, dsh homolog 3 (Drosophila) // 3q27 // 1857 /// ENST00	NM_004423	2655438
LRRC16A	0.000103633	0.023977	364260	2898867	25556969	25556993	chr6	NM_017640 // LRRC16A // leucine rich repeat containing 16A // 6p22.2 // 55604 /// NM_00	NM_017640	2898746
MAN2B1	0.000256484	0.0361203	950641	3851565	12767413	12767441	chr19	NM_000528 // MAN2B1 // mannosidase, alpha, class 2B, member 1 // 19cen-q13.1 // 4125 //	NM_000528	3851545
SRSF11	9.16143e-05	0.0227151	16376	2341620	70716418	70716443	chr1	NM_004768 // SRSF11 // serine/arginine-rich splicing factor 11 // 1p31 // 9295 /// NM_0	NM_004768	2341565
TARS2	8.3811e-06	0.00609861	26568	2358357	150479516	150479540	chr1	NM_025150 // TARS2 // threonyl-tRNA synthetase 2, mitochondrial (putative) // 1q21.3 //	NM_025150	2358320
ASH2L	6.80704e-06	0.00609861	485747	3094472	37985812	37985904	chr8	NM_004674 // ASH2L // ash2 (absent, small, or homeotic)-like (Drosophila) // 8p11.2 //	NM_004674	3094447
PWP2	0.000485109	0.0488562	993747	3923533	45551019	45551063	chr21	NM_005049 // PWP2 // PWP2 periodic tryptophan protein homolog (yeast) // 21q22.3 // 582	NM_005049	3923498
FXR1	1.56924e-06	0.00206669	211204	2654405	180651131	180651157	chr3	NM_001013439 // FXR1 // fragile X mental retardation, autosomal homolog 1 // 3q28 // 80	NM_001013439	2654394
DPM2	0.0002027	0.0343134	567871	3226238	130697382	130697410	chr9	NM_003863 // DPM2 // dolichyl-phosphate mannosyltransferase polypeptide 2, regulatory s	NM_003863	3226237
GFER	8.06074e-05	0.0212717	825923	3644305	2036086	2036112	chr16	NM_005262 // GFER // growth factor, augmenter of liver regeneration // 16p13.3-p13.12 /	NM_005262	3644297
UTRN	1.05356e-05	0.00668074	382700	2929201	144724259	144724320	chr6	NM_007124 // UTRN // utrophin // 6q24 // 7402 /// ENST00000367545 // UTRN // utrophin /	NM_007124	2929168
ANXA3	0.000164236	0.0308998	260265	2732870	79518489	79518514	chr4	NM_005139 // ANXA3 // annexin A3 // 4q21.21 // 306 /// ENST00000264908 // ANXA3 // anne	NM_005139	2732844
C19orf2	1.61199e-05	0.00861804	937256	3828174	30462100	30462127	chr19	NM_003796 // C19orf2 // chromosome 19 open reading frame 2 // 19q12 // 8725 /// NM_1344	NM_003796	3828162
DNAJC17	0.000116351	0.025539	810586	3619668	41067766	41067790	chr15	NM_018163 // DNAJC17 // DnaJ (Hsp40) homolog, subfamily C, member 17 // 15q15.1 // 5519	NM_018163	3619650
EMD	0.000126112	0.0266563	1037573	3996298	153608685	153608727	chrX	NM_000117 // EMD // emerin // Xq28 // 2010 /// ENST00000369842 // EMD // emerin // Xq28	NM_000117	3996289
ACPT	0.000223444	0.0349008	943864	3839508	51294060	51294084	chr19	NM_033068 // ACPT // acid phosphatase, testicular // 19q13.4 // 93650 /// ENST000002705	NM_033068	3839499
CHPT1	8.89965e-05	0.0226545	692630	3428712	102122801	102122832	chr12	NM_020244 // CHPT1 // choline phosphotransferase 1 // 12q // 56994 /// ENST00000229266	NM_020244	3428671
RPGR	5.75746e-05	0.0169335	1042912	4004898	38135847	38135871	chrX	NM_000328 // RPGR // retinitis pigmentosa GTPase regulator // Xp21.1 // 6103 /// NM_001	NM_000328	4004878
FLJ36031	0.000410477	0.0467529	468303	3066965	106300400	106300424	chr7	NM_175884 // FLJ36031 // hypothetical protein FLJ36031 // 7q22.3 // 168455	NM_175884	3066956
EIF2AK1	1.9566e-05	0.00985263	449844	3037213	6085704	6085737	chr7	NM_014413 // EIF2AK1 // eukaryotic translation initiation factor 2-alpha kinase 1 // 7p	NM_014413	3037193
PLCD3	5.34304e-10	9.14782e-06	895021	3759598	43192464	43192488	chr17	NM_133373 // PLCD3 // phospholipase C, delta 3 // 17q21.31 // 113026 /// ENST0000032276	NM_133373	3759587
MYOM2	7.34543e-06	0.00609861	478656	3083063	2088647	2088807	chr8	NM_003970 // MYOM2 // myomesin (M-protein) 2, 165kDa // 8p23.3 // 9172 /// ENST00000262	NM_003970	3082990
STAT4	0.000207295	0.0343134	172138	2592365	191896197	191896222	chr2	NM_003151 // STAT4 // signal transducer and activator of transcription 4 // 2q32.2-q32.	NM_003151	2592356
OS9	2.56031e-05	0.0115437	686194	3418457	58110238	58110262	chr12	NM_006812 // OS9 // osteosarcoma amplified 9, endoplasmic reticulum lectin // 12q13 //	NM_006812	3418436
NAP1L4	1.4796e-05	0.00819455	650388	3359484	2970457	2970482	chr11	NM_005969 // NAP1L4 // nucleosome assembly protein 1-like 4 // 11p15.5 // 4676 /// NR_0	NM_005969	3359469
MPP1	2.93454e-08	0.000102737	1056469	4027608	---	---	---	NM_002436 // MPP1 // membrane protein, palmitoylated 1, 55kDa // Xq28 // 4354 /// NM_00	NM_002436	4027585
GSN	3.00033e-08	0.000102737	544041	3187761	124093678	124093702	chr9	NM_001127663 // GSN // gelsolin // 9q33 // 2934 /// NM_000177 // GSN // gelsolin // 9q3	NM_001127663	3187686
CC2D1A	4.70553e-06	0.00537089	934000	3822496	14041660	14041684	chr19	NM_017721 // CC2D1A // coiled-coil and C2 domain containing 1A // 19p13.12 // 54862 ///	NM_017721	3822444
OR52A4	5.36767e-05	0.0161228	650925	3360367	5142058	5142082	chr11	NM_001005222 // OR52A4 // olfactory receptor, family 52, subfamily A, member 4 // 11p15	NM_001005222	3360364
UBA6	3.87587e-05	0.0136323	284746	2771787	68543416	68543440	chr4	NM_018227 // UBA6 // ubiquitin-like modifier activating enzyme 6 // 4q13.2 // 55236 ///	NM_018227	2771718
C14orf159	4.16516e-05	0.0139827	766977	3548612	91691640	91691664	chr14	NM_001102366 // C14orf159 // chromosome 14 open reading frame 159 // 14q32.11 // 80017	NM_001102366	3548538
Supplementary Table 3. 27 genes with Differential Alternative Splicing in ASD_LTCV vs ASD_NTCV (FDR p<0.05)
Gene Symbol	Differential Alternative Splicing p (ASD_LTCV vs ASD_NTCV)	FDR Differential Alternative Splicing p (ASD_LTCV vs ASD_NTCV)	exon_id_MostSignificantExon	probeset_id_MostSignificantExon	start	stop	Chromosome	gene_assignment	RefSeq	Transcript Cluster ID
TMEM204	1.32199e-09	2.25677e-05	825724	3643957	1605167	1605362	chr16	NM_024600 // TMEM204 // transmembrane protein 204 // 16p13.3 // 79652 /// ENST000002539	NM_024600	3643938
SRSF2IP	8.40096e-09	7.17064e-05	707122	3452180	46328264	46328288	chr12	NM_004719 // SRSF2IP // serine/arginine-rich splicing factor 2, interacting protein //	NM_004719	3452145
PPP1R10	7.35814e-08	0.000418703	394774	2948437	30570987	30571038	chr6	NM_002714 // PPP1R10 // protein phosphatase 1, regulatory (inhibitor) subunit 10 // 6p2	NM_002714	2948425
ATXN7L3B	3.5516e-07	0.00151573	688836	3422705	74931863	74931892	chr12	NM_001136262 // ATXN7L3B // ataxin 7-like 3B // 12q21 // 552889	NM_001136262	3422703
HPS1	5.57279e-07	0.00190266	615801	3302806	100176008	100176257	chr10	NM_000195 // HPS1 // Hermansky-Pudlak syndrome 1 // 10q23.1-q23.3 // 3257 /// NM_182639	NM_000195	3302805
ANKRD44	1.56683e-06	0.00445789	172860	2593488	197866502	197866560	chr2	NM_001195144 // ANKRD44 // ankyrin repeat domain 44 // 2q33.1 // 91526 /// NM_153697 //	NM_001195144	2593464
EXOG	2.09424e-06	0.00510725	188398	2617823	38583453	38583638	chr3	NM_005107 // EXOG // endo/exonuclease (5'-3'), endonuclease G-like // 3p21.3 // 9941 //	---	2617796
ZNF493	7.06871e-06	0.0150837	936353	3826614	21606265	21606289	chr19	NM_001076678 // ZNF493 // zinc finger protein 493 // 19p12 // 284443 /// NM_175910 // Z	NM_175910	3826601
DHX29	8.26918e-06	0.0156848	338399	2857177	54594439	54594465	chr5	NM_019030 // DHX29 // DEAH (Asp-Glu-Ala-His) box polypeptide 29 // 5q11.2 // 54505 ///	NM_019030	2857131
HOOK2	1.18156e-05	0.0201704	950747	3851731	12875840	12875864	chr19	NM_013312 // HOOK2 // hook homolog 2 (Drosophila) // 19p13.2 // 29911 /// NM_001100176	NM_013312	3851720
IL12RB2	1.38005e-05	0.0214171	15990	2341005	67862356	67862381	chr1	NM_001559 // IL12RB2 // interleukin 12 receptor, beta 2 // 1p31.3-p31.2 // 3595 /// ENS	NM_001559	2340961
BAT3	1.90586e-05	0.0253499	395160	2949149	31606835	31606907	chr6	NM_004639 // BAT3 // HLA-B associated transcript 3 // 6p21.3 // 7917 /// NM_080702 // B	NM_004639	2949148
DVL3	2.22017e-05	0.0253499	211847	2655455	183884254	183884286	chr3	NM_004423 // DVL3 // dishevelled, dsh homolog 3 (Drosophila) // 3q27 // 1857 /// ENST00	NM_004423	2655438
RAB7A	2.22745e-05	0.0253499	202930	2641297	128526425	128526449	chr3	NM_004637 // RAB7A // RAB7A, member RAS oncogene family // 3q21.3 // 7879 /// ENST00000	NM_004637	2641263
TNFRSF14	2.06467e-05	0.0253499	47497	2392641	---	---	---	AK303468 // TNFRSF14 // tumor necrosis factor receptor superfamily, member 14 (herpesvi	AK303468	2392584
PPIP5K2	2.50064e-05	0.0266803	316838	2822420	102474118	102474144	chr5	NM_015216 // PPIP5K2 // diphosphoinositol pentakisphosphate kinase 2 // 5q21.1 // 23262	NM_015216	2822407
NDST1	3.2481e-05	0.0326167	324805	2835538	149900817	149900861	chr5	NM_001543 // NDST1 // N-deacetylase/N-sulfotransferase (heparan glucosaminyl) 1 // 5q33	NM_001543	2835531
DPH2	3.97005e-05	0.0371133	11339	2333650	44437370	44437651	chr1	NM_001384 // DPH2 // DPH2 homolog (S. cerevisiae) // 1p34 // 1802 /// NM_001039589 // D	NM_001384	2333635
PDP1	4.1307e-05	0.0371133	493908	3107350	94935978	94936015	chr8	NM_001161778 // PDP1 // pyruvate dehyrogenase phosphatase catalytic subunit 1 // 8q22.1	NM_001161778	3107342
TGFB1I1	4.8506e-05	0.0414023	833531	3657203	31485536	31485560	chr16	NM_001042454 // TGFB1I1 // transforming growth factor beta 1 induced transcript 1 // 16	NM_001042454	3657193
UBA6	5.42167e-05	0.044073	284707	2771737	68488864	68488927	chr4	NM_018227 // UBA6 // ubiquitin-like modifier activating enzyme 6 // 4q13.2 // 55236 ///	NM_018227	2771718
SLC38A5	5.69921e-05	0.0442233	1044454	4007454	48324618	48324649	chrX	NM_033518 // SLC38A5 // solute carrier family 38, member 5 // Xp11.23 // 92745 /// ENST	NM_033518	4007437
PLCD3	6.00031e-05	0.0445353	895027	3759605	43196271	43196409	chr17	NM_133373 // PLCD3 // phospholipase C, delta 3 // 17q21.31 // 113026 /// ENST0000032276	NM_133373	3759587
COL15A1	6.84267e-05	0.0446507	540182	3181662	101751489	101751533	chr9	NM_001855 // COL15A1 // collagen, type XV, alpha 1 // 9q21-q22 // 1306 /// ENST00000375	NM_001855	3181642
KDELR3	6.89813e-05	0.0446507	1006733	3945319	38870584	38870608	chr22	NM_006855 // KDELR3 // KDEL (Lys-Asp-Glu-Leu) endoplasmic reticulum protein retention r	NM_006855	3945314
BIRC3	7.01978e-05	0.0446507	642410	3346566	102206697	102206725	chr11	NM_001165 // BIRC3 // baculoviral IAP repeat-containing 3 // 11q22 // 330 /// NM_182962	NM_001165	3346548
ALOX15	7.06208e-05	0.0446507	884782	3742217	4535481	4535558	chr17	NM_001140 // ALOX15 // arachidonate 15-lipoxygenase // 17p13.3 // 246 /// ENST000002937	NM_001140	3742212
Table S4. 477 Genes with Predicted Differential Alternative Splicing (DAS) / Differential Exon Usage (DEU) in the Sub-Analysis of ALL ASD vs TD.
Gene Symbol	p-value Exon-Level (ASD vs. TD)	Fold-Change(ASD vs. TD)	p-value alt-splicing(Diagnosis)	FDR-p (alt-splicing(Diagnosis))	Exon Cluster ID	Probeset ID with smallest p-value	Probeset_Start_hg18	Probeset_Stop_hg18		Chromosome	RefSeq Transcript ID	Gene Title	Transcript Cluster ID
ABCG5	4.4656e-05	-1.56119	0.0344151	0.456894	145905	2550783	43919189	43919213		2	/// NM_022436	ATP-binding cassette, sub-family G (WHITE), member 5	2550755
ACER2	0.00346026	-1.46561	0.00307266	0.18529	529791	3164328	19424962	19424991		9	NM_001010887	alkaline ceramidase 2	3164312
ACPT	0.00140754	2.39226	5.87413e-06	0.00670669	943864	3839508	55985872	55985896		19	NM_033068	acid phosphatase, testicular	3839499
ACSS2	0.00433404	2.05373	0.0011363	0.132723	969010	3883084	32965611	32965635		20	/// NM_001076552 /// NM_018677 /// NR_028046	acyl-CoA synthetase short-chain family member 2	3883064
ACTN2	0.0030802	-1.49973	0.00850419	0.277009	44183	2386996	234990967	234991094		1	/// NM_001103	actinin, alpha 2	2386943
ADAMTS4	0.00410914	-1.41563	0.0219561	0.401823	76778	2440705	159426260	159427491		1	NM_005099	ADAM metallopeptidase with thrombospondin type 1 motif, 4	2440700
ADCK2	0.00478162	1.33705	0.0321172	0.447186	443920	3027519	140033268	140033483		7	NM_052853	aarF domain containing kinase 2	3027503
AGFG2	0.00262503	1.50921	0.0262321	0.427451	436431	3015608	99984407	99984470		7	NM_006076	ArfGAP with FG repeats 2	3015603
AKR1D1	0.000224232	-1.49525	0.00064726	0.105571	443298	3026517	137441894	137441930		7	/// NM_001190906 /// NM_001190907 /// NM_005989	aldo-keto reductase family 1, member D1 (delta 4-3-ketosteroid-5-beta-reductase)	3026495
AKT3	0.00472695	1.32998	0.0473121	0.499328	91205	2464053	241845046	241845086		1	NM_005465 /// NM_181690	v-akt murine thymoma viral oncogene homolog 3 (protein kinase B, gamma)	2464005
ALDH18A1	0.000815568	1.82846	0.0132119	0.330721	614978	3301520	97363513	97363606		10	/// NM_001017423 /// NM_002860	aldehyde dehydrogenase 18 family, member A1	3301512
ALG5	0.00156342	1.52641	0.00739977	0.265246	743047	3509900	36457764	36457864		13	NM_001142364 /// NM_013338	asparagine-linked glycosylation 5, dolichyl-phosphate beta-glucosyltransferase homolog (S. cerevisiae)	3509885
ALK	0.000412466	-1.37384	0.018119	0.372968	143110	2546441	29308744	29308811		2	/// NM_004304	anaplastic lymphoma receptor tyrosine kinase	2546409
ALKBH3	0.0012388	1.33129	0.00774821	0.267058	631681	3328260	43898158	43898319		11	NM_139178	alkB, alkylation repair homolog 3 (E. coli)	3328214
AMOT	0.00353362	-1.71826	0.00855769	0.277049	1050945	4018474	111934854	111934934		X	/// NM_001113490 /// NM_133265	angiomotin	4018454
ANKHD1 /// ANKHD1-EIF4EBP3	0.00414203	-1.41879	0.00725465	0.263227	322628	2831722	139761737	139761880		5	NM_001197030 /// NM_017747 /// NM_017978 /// NM_024668 /// NM_020690	ankyrin repeat and KH domain containing 1 /// ANKHD1-EIF4EBP3 readthrough	2831719
ANKRA2	0.00131802	1.45439	0.0263873	0.42835	341592	2862395	72884015	72884164		5	NM_023039	ankyrin repeat, family A (RFXANK-like), 2	2862380
ANKRD13C	0.00242568	1.5798	0.00841637	0.277009	63055	2417814	70530679	70530806		1	NM_030816	ankyrin repeat domain 13C	2417791
ANKRD17	0.00461693	1.33699	0.00235773	0.163745	285533	2773071	74198387	74198473		4	NM_032217 /// NM_198889	ankyrin repeat domain 17	2773023
ANKRD32	0.00125423	1.72371	0.010259	0.298295	344751	2867434	94010951	94011037		5	NM_032290	ankyrin repeat domain 32	2867432
ARHGAP15	0.00457773	1.52788	0.0200005	0.387915	119373	2508764	144242224	144242373		2	NM_018460	Rho GTPase activating protein 15	2508611
ARHGEF40	8.40528e-05	-2.00596	0.0144928	0.339446	754141	3527873	20614359	20614384		14	NM_018071	Rho guanine nucleotide exchange factor (GEF) 40	3527864
ARL4C	0.00221159	1.40262	0.000378085	0.0809385	179822	2604405	235069242	235069368		2	NM_005737	ADP-ribosylation factor-like 4C	2604390
ASL	0.00430645	-1.35729	0.0277555	0.431198	430001	3005379	65185562	65185594		7	/// NM_000048 /// NM_001024943 /// NM_001024944 /// NM_001024946	argininosuccinate lyase	3005363
ATL3	0.00339321	-1.39118	0.0386558	0.472855	660536	3376574	63182899	63182950		11	NM_015459	atlastin GTPase 3	3376560
AXIN2	0.000655021	-1.43695	0.00982375	0.294417	899769	3767484	60962210	60962281		17	/// NM_004655	axin 2	3767480
AZI2	0.000466405	1.4828	0.00782327	0.269039	219291	2667191	28340067	28340121		3	NM_001134432 /// NM_001134433 /// NM_022461	5-azacytidine induced 2	2667181
BAI2	0.00103936	-1.35814	0.0232784	0.405973	54911	2404694	31965309	31965601		1	NM_001703	brain-specific angiogenesis inhibitor 2	2404693
BIN1	0.00431116	1.43167	0.000787934	0.11405	160815	2574647	127522242	127522551		2	/// NM_004305 /// NM_139343 /// NM_139344 /// NM_139345 /// NM_139346 /// NM_139347 /// NM_139348 /// NM_139349 /// NM_139350 /// NM_139351	bridging integrator 1	2574646
BRPF1	0.00497007	-1.25609	0.0146101	0.339446	183323	2609884	9758729	9758836		3	NM_001003694 /// NM_004634	bromodomain and PHD finger containing, 1	2609870
BRWD1	0.00245741	1.48823	0.00953549	0.289548	999107	3932238	39591885	39591934		21	NM_001007246 /// NM_018963 /// NM_033656	bromodomain and WD repeat domain containing 1	3932148
BRWD3	0.00406316	1.34998	0.0373861	0.469972	1048168	4013775	79873275	79873352		X	/// NM_153252	bromodomain and WD repeat domain containing 3	4013730
BTG1	0.00177449	-1.29153	0.0214145	0.39691	715080	3465456	91063552	91063583		12	NM_001731	B-cell translocation gene 1, anti-proliferative	3465409
BUD13	0.000299413	-1.22096	0.0467196	0.49834	670544	3392843	116133072	116133153		11	NM_001159736 /// NM_032725	BUD13 homolog (S. cerevisiae)	3392840
C10orf90	0.00256554	1.56302	0.0132804	0.330721	621617	3312049	128104625	128104649		10	NM_001004298	chromosome 10 open reading frame 90	3312045
C11orf30	0.00342353	-1.31064	0.0467918	0.49834	638948	3340923	75835631	75835662		11	NM_020193	chromosome 11 open reading frame 30	3340913
C11orf57	0.000102849	-1.63528	0.00157788	0.152157	643857	3348893	111450449	111450728		11	NM_001082969 /// NM_001082970 /// NM_018195	chromosome 11 open reading frame 57	3348891
C14orf149	0.00371882	1.54823	0.00129046	0.141669	778072	3566966	59012572	59012679		14	NM_144581	chromosome 14 open reading frame 149	3566949
C14orf159	0.00208965	2.69764	1.04288e-05	0.0105216	766977	3548612	90761393	90761417		14	NM_001102366 /// NM_001102367 /// NM_001102368 /// NM_001102369 /// NM_024952	chromosome 14 open reading frame 159	3548538
C17orf80	0.00196295	1.44946	0.00556554	0.241379	879840	3734009	68743994	68744523		17	NM_001100621 /// NM_001100622 /// NM_017941	chromosome 17 open reading frame 80	3733999
C19orf2	0.000844906	2.03584	7.34745e-07	0.00184509	937256	3828174	35153940	35153967		19	NM_003796 /// NM_134447	chromosome 19 open reading frame 2	3828162
C19orf28	0.00274542	-1.51165	0.0394114	0.472855	947544	3846251	3497117	3497166		19	NM_001042680 /// NM_021731 /// NM_174983	chromosome 19 open reading frame 28	3846238
C19orf6	0.00065582	-2.27008	7.39985e-07	0.00184509	946761	3844903	961146	961170		19	NM_001033026 /// NM_033420	chromosome 19 open reading frame 6	3844897
C19orf63	0.00317152	1.29173	0.0179043	0.37163	943810	3839417	55678265	55678399		19	NM_175063 /// NM_206538	chromosome 19 open reading frame 63	3839400
C1orf109	0.00411167	-1.57183	0.000670504	0.107318	56472	2407256	7048245	7048487		1	NM_017850	chromosome 1 open reading frame 109	2407250
C1orf131	0.00245197	2.00651	0.00456994	0.216901	88950	2460503	37921341	37921381		1	NM_152379	chromosome 1 open reading frame 131	2460487
C1orf175	0.00127215	1.65897	4.21134e-05	0.0277398	13473	2337243	229431547	229431571		1	NM_001039464 /// NR_026782	chromosome 1 open reading frame 175	2337217
C1orf55	0.00422513	1.38334	0.020258	0.388509	87804	2458654	54911977	54912062		1	NM_152608	chromosome 1 open reading frame 55	2458649
C1S	0.000261305	1.48809	0.00223001	0.161827	676936	3403210	224242243	224242436		12	/// NM_001734 /// NM_201442	complement component 1, s subcomponent	3403168
C20orf111	0.0039774	1.90103	0.00403045	0.203013	983414	3906826	42259036	42259105		20	NM_016470	chromosome 20 open reading frame 111	3906821
C22orf27	0.000287497	-1.4273	0.0231557	0.405071	1005151	3942638	29651384	29651624		22	NR_026920	chromosome 22 open reading frame 27	3942634
C2orf28	0.00081271	1.47302	0.00548456	0.2405	97704	2474336	27292909	27292992		2	NM_001170795 /// NM_016085 /// NM_080592	chromosome 2 open reading frame 28	2474322
C2orf48	0.000825785	-1.77052	0.00606658	0.247962	94542	2469298	10199434	10199460		2	NM_182626	chromosome 2 open reading frame 48	2469296
C3orf26	0.000341178	1.63891	0.0289746	0.434518	197981	2633532	101379841	101379876		3	NM_001167924 /// NM_032359	chromosome 3 open reading frame 26	2633460
C4orf23	0.00434133	-1.32236	0.00159114	0.152234	250870	2717810	8531054	8533345		4	NM_152544	chromosome 4 open reading frame 23	2717808
C5orf25	0.00434904	-1.21467	0.0184037	0.375522	329198	2842457	175649781	175649874		5	NM_198567	chromosome 5 open reading frame 25	2842429
C5orf30	0.00125686	-1.46816	0.0322734	0.447542	316891	2822496	102629536	102629573		5	NM_033211	chromosome 5 open reading frame 30	2822492
C6orf170	0.00189839	-1.71845	0.00562689	0.241483	409372	2972134	121697284	121697313		6	NM_152730	chromosome 6 open reading frame 170	2972063
C6orf227	0.000569732	-1.56846	0.0385741	0.472209	396049	2950777	33663369	33663495		6	NR_027908	chromosome 6 open reading frame 227	2950771
C7orf60	0.00463757	1.24043	0.0443378	0.492751	469373	3068541	112322906	112322979		7	NM_152556	chromosome 7 open reading frame 60	3068519
CAB39	0.00205979	-1.2216	0.0390435	0.472855	133716	2531524	231285993	231286019		2	NM_001130849 /// NM_001130850 /// NM_016289	calcium binding protein 39	2531522
CACNA1B	0.00340721	-1.45552	0.0190914	0.382403	548880	3195681	140073362	140073462		9	NM_000718	calcium channel, voltage-dependent, N type, alpha 1B subunit	3195568
CACNA1D	0.000119285	1.72752	0.00884139	0.281676	192298	2624485	53762639	53762731		3	NM_000720 /// NM_001128839 /// NM_001128840	calcium channel, voltage-dependent, L type, alpha 1D subunit	2624385
CAPN2	0.00254949	1.28409	0.0484651	0.502024	41312	2382185	222026506	222026563		1	NM_001146068 /// NM_001748	calpain 2, (m/II) large subunit	2382117
CARD11	0.00127041	1.62793	0.00301368	0.18433	449160	3036034	2945946	2946088		7	/// NM_032415	caspase recruitment domain family, member 11	3035990
CAST	0.00326593	1.37934	0.00504591	0.228011	316147	2821297	96134397	96134450		5	NM_001042440 /// NM_001190442 /// NM_173060 /// NR_033798	calpastatin	2821194
CC2D1A	0.00115988	2.11156	0.00010341	0.0448937	934000	3822496	13902660	13902684		19	/// NM_017721	coiled-coil and C2 domain containing 1A	3822444
CCDC19	0.000732521	-1.70643	0.0065453	0.254473	76270	2439804	158109382	158109531		1	NM_012337	coiled-coil domain containing 19	2439801
CCDC47	0.0015564	1.47372	0.0131719	0.330721	899099	3766338	59177552	59177963		17	NM_020198	coiled-coil domain containing 47	3766334
CCDC67	0.000170125	1.42666	0.0289578	0.434518	641260	3344711	92743857	92743966		11	NM_181645	coiled-coil domain containing 67	3344685
CCDC90B	0.00049628	1.37083	0.0190522	0.382403	665399	3384495	82663377	82663407		11	NM_021825	coiled-coil domain containing 90B	3384471
CCHCR1	5.79144e-05	-1.95733	0.00270069	0.174677	395003	2948834	31221462	31221563		6	NM_001105563 /// NM_001105564 /// NM_019052	coiled-coil alpha-helical rod protein 1	2948821
CCL2	0.00313308	-1.57581	0.020161	0.38821	870334	3718175	29607907	29607959		17	/// NM_002982	chemokine (C-C motif) ligand 2	7385547
CCS	0.000958224	-2.00875	0.00214972	0.160314	636290	3336353	66117309	66117333		11	/// NM_005125	copper chaperone for superoxide dismutase	3336351
CD101	0.00498892	1.58093	0.0365677	0.464928	23923	2353756	117362329	117362701		1	NM_004258	CD101 molecule	2353749
CD83	0.000934498	-1.53152	0.00177023	0.152347	362330	2895892	14243525	14243713		6	NM_001040280 /// NM_004233	CD83 molecule	2895841
CDAN1	0.0046247	-1.85945	0.000917027	0.122695	811284	3620765	40809088	40809112		15	/// NM_138477	congenital dyserythropoietic anemia, type I	3620741
CDC37	0.00247642	1.35936	0.00852533	0.277009	949954	3850335	10364766	10364792		19	NM_007065	cell division cycle 37 homolog (S. cerevisiae)	3850331
CEBPG	0.00130725	1.45904	0.00135622	0.144967	938009	3829327	38562050	38562429		19	NM_001806	CCAAT/enhancer binding protein (C/EBP), gamma	3829313
CEP164	0.0022272	1.45946	0.00239237	0.163823	645197	3350986	116787998	116788094		11	NM_014956	centrosomal protein 164kDa	3350908
CHD5	0.00447002	-1.63758	0.0185792	0.377446	48642	2394509	6110729	6110832		1	NM_015557	chromodomain helicase DNA binding protein 5	2394478
CHMP2B	0.00213727	1.65698	0.00350601	0.1911	196956	2631870	87385798	87386025		3	/// NM_014043	chromatin modifying protein 2B	2631845
CHPT1	0.00194412	2.04073	0.000860844	0.118894	692630	3428712	100646932	100646963		12	NM_020244	choline phosphotransferase 1	3428671
CHRAC1	0.00451327	-1.36241	0.0365154	0.464858	500949	3118452	141590605	141590750		8	NM_017444 /// NR_023360	chromatin accessibility complex 1	3118451
CHRNA6	0.00107564	-1.57919	0.0190668	0.382403	510210	3133443	42733371	42733400		8	NM_004198	cholinergic receptor, nicotinic, alpha 6	3133434
CHST7	0.000782858	1.72892	0.00685169	0.258731	1025320	3975831	46342140	46342288		X	NM_019886	carbohydrate (N-acetylglucosamine 6-O) sulfotransferase 7	3975815
CIT	0.00312987	-1.32284	0.0156338	0.351832	720654	3474137	118634791	118634862		12	NM_007174	citron (rho-interacting, serine/threonine kinase 21)	3474104
CLCA2	0.00413626	-1.59608	0.0350091	0.45979	18496	2344988	86663677	86663712		1	NM_006536	chloride channel accessory 2	2344984
CLSTN1	0.00416331	1.62623	0.0444161	0.492792	49534	2395893	9711678	9711717		1	NM_001009566 /// NM_014944	calsyntenin 1	2395890
CMYA5	0.000609795	-1.59755	0.0198386	0.386525	313694	2817512	79094654	79094773		5	NM_153610	cardiomyopathy associated 5	2817464
CNGB1	0.000819478	-1.49689	0.0400079	0.473806	855389	3693452	56553979	56554009		16	/// NM_001135639 /// NM_001297	cyclic nucleotide gated channel beta 1	3693401
COL3A1	0.00224782	-1.64165	0.0318211	0.446387	126338	2519598	189565155	189565199		2	/// NM_000090	collagen, type III, alpha 1	2519577
COL7A1	0.000944849	-1.45923	0.0330297	0.450372	223141	2673485	48603901	48604016		3	/// NM_000094	collagen, type VII, alpha 1	2673345
COMMD3 /// BMI1	0.0021477	1.71338	0.04556	0.497311	575376	3238476	22647063	22647103		10	NM_012071 /// NM_005180	COMM domain containing 3 /// BMI1 polycomb ring finger oncogene	3238466
COPS5	0.00195781	-1.42067	0.0439249	0.489811	513647	3139004	68136814	68136893		8	NM_006837	COP9 constitutive photomorphogenic homolog subunit 5 (Arabidopsis)	3138978
COX4NB	0.00463444	-1.30343	0.00212726	0.160314	861329	3703169	84369874	84370391		16	NM_001142288 /// NM_006067	COX4 neighbor	3703164
COX6B2	0.0023543	-1.24114	0.0228025	0.404679	961894	3871368	60557633	60557667		19	NM_144613	cytochrome c oxidase subunit VIb polypeptide 2 (testis)	3871355
COX7A2L	0.00134894	1.70521	0.0014416	0.148728	145482	2550144	42433898	42433923		2	NM_004718	cytochrome c oxidase subunit VIIa polypeptide 2 like	2550122
CPAMD8	0.00310518	-1.5643	0.031198	0.441038	952115	3854160	16876298	16876348		19	NM_015692	C3 and PZP-like, alpha-2-macroglobulin domain containing 8	3854132
CRISP2	0.0021702	-1.50963	0.029444	0.436214	399566	2956550	49775477	49775550		6	NM_001142407 /// NM_001142408 /// NM_001142417 /// NM_001142435 /// NM_003296	cysteine-rich secretory protein 2	2956536
CROCCP3	0.00131205	-1.52113	0.00285362	0.179015	50951	2398210	16677392	16677421		1	NR_023386	ciliary rootlet coiled-coil, rootletin pseudogene 3	2398193
CRYGN	0.00418998	-1.38295	0.0292257	0.436214	476451	3079735	150758104	150758195		7	NM_144727	crystallin, gamma N	3079722
CTAGE5	0.00303122	1.48007	0.0312183	0.441038	757555	3533547	38889151	38889183		14	NM_005930 /// NM_203354 /// NM_203355 /// NM_203356	CTAGE family, member 5	3533499
CTSO	0.00393666	1.41843	0.0201971	0.38821	297060	2791065	157064784	157064884		4	NM_001334	cathepsin O	2791063
CTTNBP2NL	0.00122951	-1.38631	0.0366799	0.466005	22896	2352149	112798610	112798655		1	NM_018704	CTTNBP2 N-terminal like	2352106
CYP46A1	0.00197079	-1.44632	0.0338233	0.454459	768790	3551452	99258059	99258112		14	/// NM_006668	cytochrome P450, family 46, subfamily A, polypeptide 1	3551432
DAPK2	0.00350371	1.67531	0.000611235	0.105571	816504	3628893	62062793	62063005		15	NM_014326	death-associated protein kinase 2	3628832
DAZAP2	0.00268714	-1.2198	0.0385729	0.472209	684232	3414855	49920468	49920509		12	NM_001136264 /// NM_001136266 /// NM_001136267 /// NM_001136268 /// NM_001136269 /// NM_014764	DAZ associated protein 2	3414846
DCAF4	0.00458142	-1.44288	0.0359551	0.464246	763752	3543356	72462838	72462929		14	NM_001163508 /// NM_001163509 /// NM_015604 /// NM_181340 /// NM_181341	DDB1 and CUL4 associated factor 4	3543355
DDX54	0.00172045	1.63292	0.047827	0.500793	719376	3472226	112079437	112080572		12	NM_001111322 /// NM_024072	DEAD (Asp-Glu-Ala-Asp) box polypeptide 54	3472225
DDX60	0.00433874	1.55899	0.00757159	0.267058	298139	2792843	169442558	169442626		4	NM_017631	DEAD (Asp-Glu-Ala-Asp) box polypeptide 60	2792800
DEPDC7	0.00414279	1.25542	0.0154358	0.349452	630136	3325829	33006753	33006907		11	NM_001077242 /// NM_139160	DEP domain containing 7	3325820
DHX15	0.000490409	1.42525	0.0017166	0.152324	279775	2763849	24187341	24187381		4	NM_001358	DEAH (Asp-Glu-Ala-His) box polypeptide 15	2763805
DHX29	0.0044066	-1.64362	0.000126515	0.0451395	338399	2857177	54630196	54630222		5	NM_019030	DEAH (Asp-Glu-Ala-His) box polypeptide 29	2857131
DIMT1L	0.00227891	1.58485	0.0262239	0.427451	339695	2859206	61723762	61723791		5	NM_014473	DIM1 dimethyladenosine transferase 1-like (S. cerevisiae)	2859195
DKFZP434F142	0.0032532	-1.55307	0.0364563	0.464858	429941	3005254	64942656	64942890		7	XR_108809 /// XR_110687 /// XR_113022 /// XR_114040	hypothetical DKFZp434F142	3005252
DLEU7	0.00270834	-1.41694	0.00171129	0.152324	745846	3514310	50295280	50295422		13	NM_198989	deleted in lymphocytic leukemia, 7	3514290
DLGAP2	0.00406816	-1.41818	0.0346897	0.458761	478476	3082792	1613798	1614070		8	/// NM_004745	discs, large (Drosophila) homolog-associated protein 2	3082759
DLK2	0.00147797	-1.46889	0.0324897	0.447975	398354	2954602	43527740	43527800		6	NM_023932 /// NM_206539	delta-like 2 homolog (Drosophila)	2954596
DMRT1	0.00385791	-1.23421	0.000888001	0.119905	526806	3159683	832205	832230		9	/// NM_021951	doublesex and mab-3 related transcription factor 1	3159676
DNAH1	0.000937931	-1.58785	0.0323331	0.447682	191870	2623769	52388973	52389174		3	NM_015512	dynein, axonemal, heavy chain 1	2623662
DNAJC17	0.0026539	1.97391	0.000148871	0.0487929	810586	3619668	38855058	38855082		15	NM_018163	DnaJ (Hsp40) homolog, subfamily C, member 17	3619650
DNHD1 /// FXC1	0.00210298	1.64092	0.00276315	0.175917	625639	3318751	6480667	6480723		11	NM_144666 /// NM_173589 /// NM_012192	dynein heavy chain domain 1 /// fracture callus 1 homolog (rat)	3318731
DNMBP	0.000432089	-1.62319	0.0284128	0.431764	616035	3303171	101629659	101629868		10	NM_015221	dynamin binding protein	3303165
DNPEP	0.00151821	1.41733	0.00270288	0.174677	177092	2600164	219947177	219947225		2	NM_012100	aspartyl aminopeptidase	2600155
DOCK7	0.000952545	1.62994	0.0122275	0.319705	61918	2415972	62799876	62799946		1	NM_033407	dedicator of cytokinesis 7	2415910
DSE	0.00473746	-1.36097	0.0307016	0.440138	378628	2922669	116861354	116861385		6	NM_001080976 /// NM_013352	dermatan sulfate epimerase	2922631
DSTYK	0.00235498	-1.56423	0.00353146	0.191392	83872	2452362	203395884	203395983		1	NM_015375 /// NM_199462	dual serine/threonine and tyrosine protein kinase	2452348
DUSP12	0.000783184	1.42075	0.0160991	0.355144	29654	2363918	159993404	159993533		1	NM_007240	dual specificity phosphatase 12	2363902
DYNC1I2	0.00480177	1.36627	0.0433393	0.489597	123640	2515289	172252227	172252383		2	NM_001378	dynein, cytoplasmic 1, intermediate chain 2	2515276
DZIP1L	0.00300913	2.05558	0.000244348	0.0634046	238129	2697254	139282128	139282152		3	NM_001170538 /// NM_173543	DAZ interacting protein 1-like	2697231
EAPP	0.000733929	1.91117	1.42845e-05	0.0122318	774172	3560580	34055457	34055540		14	NM_018453	E2F-associated phosphoprotein	3560575
EEA1	0.000999458	1.62253	0.006986	0.259528	715185	3465613	91720311	91720601		12	NM_003566	early endosome antigen 1	3465593
EFTUD2	0.00199305	-1.42845	0.0036829	0.19588	894895	3759380	40296553	40296663		17	NM_001142605 /// NM_004247	elongation factor Tu GTP binding domain containing 2	3759356
EHD4	0.000395211	-1.48189	0.00620439	0.248784	810980	3620284	39999059	39999101		15	NM_139265	EH-domain containing 4	3620276
EIF4A2	0.00429098	1.28778	0.00570861	0.243074	212632	2656759	187985088	187985122		3	NM_001967	eukaryotic translation initiation factor 4A2	2656738
ELAVL3	0.00074346	-1.54915	0.000694485	0.107654	950302	3850975	11430279	11430407		19	NM_001420 /// NM_032281	ELAV (embryonic lethal, abnormal vision, Drosophila)-like 3 (Hu antigen C)	3850960
ELMOD2	0.00153664	1.45104	0.0154464	0.349452	268063	2745082	141680788	141680898		4	/// NM_153702	ELMO/CED-12 domain containing 2	2745067
EMD	0.000141249	2.0469	3.60848e-05	0.0247195	1037573	3996298	153261879	153261921		X	/// NM_000117	emerin	3996289
EPHA10	0.00228425	-1.40364	0.0231514	0.405071	56516	2407339	37959946	37960056		1	NM_001099439 /// NM_173641	EPH receptor A10	2407314
EPHX1	0.000365472	-1.59227	0.0110419	0.308368	41790	2382973	224079605	224079700		1	/// NM_000120 /// NM_001136018	epoxide hydrolase 1, microsomal (xenobiotic)	2382970
ERGIC3	0.000431503	1.43026	0.0308932	0.440138	969227	3883426	33608690	33608805		20	NM_015966 /// NM_198398	ERGIC and golgi 3	3883382
ERRFI1	0.000305531	-1.59041	0.00116416	0.132723	49094	2395191	7998278	7998306		1	NM_018948	ERBB receptor feedback inhibitor 1	2395177
ESPNL	0.00162559	-1.60189	0.0381107	0.470133	135783	2534693	238706316	238706617		2	NM_194312	espin-like	2534664
EVL	0.00340947	-1.24427	0.0209904	0.393118	768884	3551586	99601534	99601589		14	NM_016337	Enah/Vasp-like	3551566
EXOC2	0.00307191	1.56309	0.00136282	0.144967	388585	2938288	543889	543921		6	NM_018303	exocyst complex component 2	2938196
EXTL3	0.00464863	1.39524	0.00154223	0.152157	484103	3091824	28666210	28667075		8	NM_001440	exostoses (multiple)-like 3	3091797
EZR	0.000805719	1.95112	0.000942692	0.125151	415431	2981949	159128198	159128222		6	NM_001111077 /// NM_003379	ezrin	2981912
FAF1	0.000118415	-1.42417	0.00336349	0.189775	59474	2412202	51198233	51198360		1	NM_007051	Fas (TNFRSF6) associated factor 1	2412082
FAIM2	0.000720569	-1.51547	0.00941743	0.286471	708301	3454176	48570176	48570204		12	NM_012306	Fas apoptotic inhibitory molecule 2	3454157
FAM120A	0.000850168	1.3402	0.0234603	0.406638	539170	3179895	95331701	95331815		9	NM_014612	family with sequence similarity 120A	3179872
FAM180A	0.00156054	-1.44956	0.0272639	0.431137	473244	3074584	135069344	135069607		7	NM_205855	family with sequence similarity 180, member A	3074577
FAM71B	0.00184192	-1.46139	0.0328576	0.449286	354681	2883395	156522047	156522449		5	NM_130899	family with sequence similarity 71, member B	2883392
FAM75D3	0.00233622	-1.44728	0.00230211	0.162917	537439	3176707	83753854	83754137		9	NM_207416	family with sequence similarity 75, member D3	3176689
FARP2	0.00427695	-1.55213	0.00382428	0.198029	136930	2536584	242051425	242051512		2	NM_014808	FERM, RhoGEF and pleckstrin domain protein 2	2536531
FASTKD3	0.00171788	1.67106	0.000283751	0.0670032	332396	2847715	7912548	7912643		5	NM_024091 /// NR_036553	FAST kinase domains 3	2847710
FBXL13	0.000451659	1.85751	0.0444566	0.492792	467301	3065444	102359575	102359600		7	NM_001111038 /// NM_145032	F-box and leucine-rich repeat protein 13	3065407
FBXO42	0.0038282	1.52515	0.0184973	0.376229	50877	2398099	16504911	16505001		1	NM_018994	F-box protein 42	2398073
FCGBP	0.00490871	-1.55166	0.011858	0.318166	956802	3862240	45087747	45087776		19	NM_003890	Fc fragment of IgG binding protein	3862188
FCHSD1	0.00257657	-1.32521	0.00176475	0.152347	351881	2878798	141007757	141007838		5	NM_033449	FCH and double SH3 domains 1	2878778
FEZ2	0.00193978	1.27269	0.00101551	0.130596	144227	2548208	36661950	36662051		2	NM_001042548 /// NM_005102	fasciculation and elongation protein zeta 2 (zygin II)	2548172
FGD3	0.000338561	2.1721	0.000151	0.0487929	539029	3179601	94838294	94838319		9	NM_001083536 /// NM_033086	FYVE, RhoGEF and PH domain containing 3	3179551
FGR	0.00043007	-1.54947	1.2097e-05	0.0109039	53978	2403238	27823046	27823150		1	NM_001042729 /// NM_001042747 /// NM_005248	Gardner-Rasheed feline sarcoma viral (v-fgr) oncogene homolog	2403215
FLJ36031	0.00134578	2.02098	0.00238658	0.163823	468303	3066965	106087636	106087660		7	NM_175884	hypothetical protein FLJ36031	3066956
FLJ38773	0.00267944	-1.52734	0.0338932	0.454459	981340	3903465	32567099	32567159		20	XR_001008 /// XR_001422	hypothetical protein FLJ38773	3903461
FLJ41423	0.00471689	1.30809	0.0395252	0.472855	632047	3328863	45349883	45350755		11	XR_109047 /// XR_111175 /// XR_114485	hypothetical LOC399886	3328860
FLJ42200	0.00416109	-1.59776	0.0479346	0.500793	989288	3916315	24732480	24732586		21	---	FLJ42200 protein	3916290
FNBP1	0.00232681	-1.305	0.00141181	0.147374	568394	3227167	131692576	131692638		9	NM_015033	formin binding protein 1	3227159
FOXJ3	0.00373568	1.23824	0.0472837	0.499328	57445	2408883	42444031	42444107		1	NM_001198850 /// NM_001198851 /// NM_001198852 /// NM_014947	forkhead box J3	2408855
FURIN	9.96402e-05	1.6238	0.0409514	0.479405	803650	3608418	89224105	89224204		15	NM_002569	furin (paired basic amino acid cleaving enzyme)	3608398
FXR1	0.00166675	1.99692	2.58632e-07	0.00110733	211204	2654405	182133825	182133851		3	NM_001013438 /// NM_001013439 /// NM_005087	fragile X mental retardation, autosomal homolog 1	2654394
GALNT10	0.00333524	-1.27962	0.0227361	0.404369	325461	2836575	153689411	153689490		5	NM_198321	UDP-N-acetyl-alpha-D-galactosamine:polypeptide N-acetylgalactosaminyltransferase 10 (GalNAc-T10)	2836518
GALNT11	0.000164564	-1.3966	0.00317681	0.188014	446770	3032272	151436085	151436187		7	NM_022087	UDP-N-acetyl-alpha-D-galactosamine:polypeptide N-acetylgalactosaminyltransferase 11 (GalNAc-T11)	3032243
GALR2	0.00268598	-1.55731	0.0221473	0.401823	880645	3735385	71582727	71582878		17	NM_003857	galanin receptor 2	3735383
GDF3	0.00113984	-1.45192	0.00213542	0.160314	701383	3442778	7734410	7734517		12	NM_020634	growth differentiation factor 3	3442774
GEMIN4	0.00255541	-1.58545	0.0227943	0.404679	883328	3739815	596939	597107		17	NM_015721	gem (nuclear organelle) associated protein 4	3739812
GFER	0.00262788	2.03292	0.00011171	0.0451395	825923	3644305	1976087	1976113		16	/// NM_005262	growth factor, augmenter of liver regeneration	3644297
GFRAL	0.00393525	-1.31253	0.0279979	0.431198	371331	2911053	55374561	55374605		6	NM_207410	GDNF family receptor alpha like	2911032
GIMAP6	0.00178302	-1.20212	0.0496259	0.504345	476112	3079107	149954156	149954242		7	NM_024711 /// NR_024115	GTPase, IMAP family member 6	3079103
GNG8	0.000301589	-1.63265	0.0333914	0.452064	958966	3866108	51829696	51829766		19	NM_033258	guanine nucleotide binding protein (G protein), gamma 8	3866106
GOLGA7	0.00340197	1.51568	7.10601e-05	0.0353252	486568	3095744	41486753	41486880		8	NM_001002296 /// NM_001174124 /// NM_016099	golgin A7	3095719
GOLIM4	0.00483304	1.64704	0.0459	0.49732	242473	2704278	169225440	169225547		3	NM_014498	golgi integral membrane protein 4	2704267
GOPC /// DCBLD1	0.00248496	1.49316	0.033802	0.454459	378828	2923009	117997482	117997708		6	NM_001017408 /// NM_020399 /// NM_173674	golgi-associated PDZ and coiled-coil motif containing /// discoidin, CUB and LCCL domain containing 1	2922972
GPATCH4	0.000514273	-1.5043	0.0100496	0.295721	75450	2438358	154834247	154834322		1	NM_015590 /// NM_182679	G patch domain containing 4	2438344
GPER	0.0013136	-1.27712	0.00151896	0.152157	418546	2987051	1097926	1097950		7	NM_001039966 /// NM_001098201 /// NM_001505	G protein-coupled estrogen receptor 1	2987038
GPNMB	0.0018135	-1.51548	0.000584796	0.104325	422247	2992847	23280248	23280341		7	NM_001005340 /// NM_002510	glycoprotein (transmembrane) nmb	2992814
GPR125	0.000746165	-1.54746	0.0260761	0.427288	279433	2763315	22034912	22035010		4	NM_145290	G protein-coupled receptor 125	2763278
GPR150	0.00034483	-1.82871	0.0175593	0.367629	315883	2820891	94982756	94983039		5	NM_199243	G protein-coupled receptor 150	2820884
GRB10	0.00068487	1.38081	0.00848981	0.277009	458127	3050491	50653274	50653326		7	/// NM_001001549 /// NM_001001550 /// NM_001001555 /// NM_005311	growth factor receptor-bound protein 10	3050462
GRIK5	0.00189716	-1.42059	0.00428854	0.209957	957443	3863394	47202644	47202717		19	NM_002088	glutamate receptor, ionotropic, kainate 5	3863380
GRK5	0.00466189	2.01792	0.0036319	0.194719	593320	3267104	121204851	121204875		10	NM_005308	G protein-coupled receptor kinase 5	3267036
GSDMC	4.89758e-05	-1.6522	0.00509369	0.228962	522857	3153315	130844103	130844128		8	NM_031415	gasdermin C	3153298
GTF2H5	0.000852447	1.95738	0.0201756	0.38821	385560	2933528	158533300	158533324		6	/// NM_207118	general transcription factor IIH, polypeptide 5	2933522
GTPBP2	0.00100078	-1.40031	0.0302681	0.437666	398468	2954793	43698430	43698517		6	NM_019096	GTP binding protein 2	2954771
H1FX	0.00125395	-1.29251	0.0194783	0.38398	236481	2694679	130516484	130516510		3	NM_006026	H1 histone family, member X	2694675
HAUS3	0.00248178	1.61332	0.00196038	0.159194	275857	2757737	2212500	2212587		4	NM_024511	HAUS augmin-like complex, subunit 3	2757720
HBS1L	0.000629202	1.43953	0.0455166	0.497311	411402	2975322	135365566	135365649		6	/// NM_001145158 /// NM_001145207 /// NM_006620	HBS1-like (S. cerevisiae)	2975287
HCN2	0.00197425	-1.42157	0.0192394	0.382403	929740	3815067	567571	567926		19	NM_001194	hyperpolarization activated cyclic nucleotide-gated potassium channel 2	3815045
HDAC2	0.00172641	1.68669	0.0219186	0.401823	408391	2970573	114387791	114387862		6	NM_001527 /// NR_033441	histone deacetylase 2	2970532
HELQ	0.0020142	-1.57334	3.04042e-05	0.0216959	287349	2776062	84580089	84580179		4	NM_133636	helicase, POLQ-like	2776026
HERC3	0.00032014	-1.26676	0.000495532	0.09868	261947	2735528	89846933	89847034		4	NM_014606	hect domain and RLD 3	2735459
HHIP	0.00109494	-1.61807	0.0346507	0.458744	268631	2745953	145878631	145879292		4	/// NM_022475	hedgehog interacting protein	2745899
HINT2	0.000328185	-1.93931	0.000558747	0.102894	554545	3204933	35803303	35803328		9	NM_032593	histidine triad nucleotide binding protein 2	3204928
HOMER1	0.00180715	1.57211	0.0478269	0.500793	342735	2864267	78788441	78788597		5	NM_004272	homer homolog 1 (Drosophila)	2864237
HOOK3	0.0034183	1.20381	0.00334447	0.189775	486954	3096394	42942375	42942502		8	NM_032410	hook homolog 3 (Drosophila)	3096368
HSD17B6	0.00488742	-1.62557	0.0210116	0.393118	685778	3417713	55462222	55462264		12	NM_003725	hydroxysteroid (17-beta) dehydrogenase 6 homolog (mouse)	3417703
HSPB11	0.00096486	1.80437	0.00606192	0.247962	60305	2413522	54159913	54159968		1	NM_016126	heat shock protein family B (small), member 11	2413519
IGF2BP1	0.000338943	-1.36917	0.00174544	0.152347	874595	3725518	44429812	44430013		17	NM_001160423 /// NM_006546	insulin-like growth factor 2 mRNA binding protein 1	3725517
ILDR2	0.00429521	-1.39891	0.0231252	0.405071	77846	2442450	165193663	165193921		1	NM_199351	immunoglobulin-like domain containing receptor 2	2442424
INA	0.00398045	-1.419	0.0145912	0.339446	590143	3262149	105038128	105038229		10	/// NM_032727	internexin neuronal intermediate filament protein, alpha	3262129
INTS10	0.00166669	-1.33726	0.000601706	0.105571	481963	3088445	19735008	19735110		8	NM_018142	integrator complex subunit 10	3088405
INTU	0.000118182	-1.60877	0.03618	0.464304	266698	2742888	128847125	128847445		4	NM_015693	inturned planar cell polarity effector homolog (Drosophila)	2742829
IQGAP3	0.00116023	-1.48327	0.0490784	0.503824	75406	2438283	154761842	154761948		1	NM_178229	IQ motif containing GTPase activating protein 3	2438282
IRX6	0.00288418	1.50669	0.0241105	0.413744	836319	3661653	53918738	53918814		16	NM_024335	iroquois homeobox 6	3661645
ITGB1BP1	0.00263697	1.68719	0.00338668	0.190165	138911	2539784	9469870	9469980		2	NM_004763 /// NM_022334	integrin beta 1 binding protein 1	2539765
JAK2	0.00343048	1.70217	0.00117022	0.132723	527603	3160953	5068309	5068443		9	/// NM_004972	Janus kinase 2	3160895
KBTBD5	0.000216159	-1.52213	0.00170143	0.152324	189340	2619458	42708582	42708895		3	NM_152393	kelch repeat and BTB (POZ) domain containing 5	2619446
KCNG2	0.002638	1.50209	0.00391943	0.199774	917233	3795404	75724701	75724785		18	NM_012283	potassium voltage-gated channel, subfamily G, member 2	3795403
KCNQ2	0.00235392	1.25147	0.0362091	0.464304	987696	3913840	61515898	61515986		20	/// NM_004518 /// NM_172106 /// NM_172107 /// NM_172108 /// NM_172109	potassium voltage-gated channel, KQT-like subfamily, member 2	3913821
KDM4B	0.00239549	1.74986	0.0118361	0.318166	931323	3817780	5028391	5028478		19	NM_015015	lysine (K)-specific demethylase 4B	3817733
KIAA1199	0.00110133	1.40018	0.00387839	0.198866	801055	3604207	79016078	79016238		15	NM_018689	KIAA1199	3604147
KIAA1217	0.00492507	-1.48398	0.00824707	0.274251	575836	3239180	24874762	24874950		10	NM_001098500 /// NM_001098501 /// NM_019590	KIAA1217	3238962
KIAA1244	0.000804652	1.71219	0.0367946	0.46612	381760	2927696	138699918	138699948		6	NM_020340	KIAA1244	2927604
KIF18A	0.00240857	-1.83059	0.0308033	0.440138	655137	3367369	28066657	28066800		11	NM_031217	kinesin family member 18A	3367338
KIF2C	0.00144121	-1.60889	0.00405409	0.203013	11607	2334105	44984714	44984988		1	NM_006845	kinesin family member 2C	2334098
KLF2	0.00336228	-1.20246	0.0200434	0.38821	934664	3823688	16297312	16297346		19	NM_016270	Kruppel-like factor 2 (lung)	3823681
KLHL13	0.00110931	-1.59107	0.0259707	0.427288	1051370	4019173	116963439	116963500		X	/// NM_001168299 /// NM_001168300 /// NM_001168301 /// NM_001168302 /// NM_001168303 /// NM_033495	kelch-like 13 (Drosophila)	4019160
KLRG1	0.000389199	1.62645	0.0276878	0.431198	677433	3404045	9054125	9054544		12	NM_005810	killer cell lectin-like receptor subfamily G, member 1	3404030
KRCC1	0.00251556	1.54742	0.00205197	0.159737	153899	2563508	88108513	88108651		2	NM_016618	lysine-rich coiled-coil 1	2563481
KRIT1	0.004054	1.37304	0.0249067	0.419523	464706	3061075	91693799	91693923		7	/// NM_001013406 /// NM_004912 /// NM_194454 /// NM_194455 /// NM_194456	KRIT1, ankyrin repeat containing	3061046
KRT23	0.00361093	1.44724	0.00114811	0.132723	893323	3756605	36341152	36341181		17	/// NM_015515	keratin 23 (histone deacetylase inducible)	3756591
KRTAP12-1	0.00376237	1.3484	0.0117557	0.317552	1000551	3934645	44926339	44926406		21	NM_181686	keratin associated protein 12-1	3934642
KRTAP5-5	0.00366877	-1.71186	0.0480177	0.500793	624581	3316972	1608238	1608264		11	NM_001001480	keratin associated protein 5-5	3316963
LAMB1	0.00339528	1.33122	0.026658	0.428617	468557	3067348	107378907	107378936		7	/// NM_002291	laminin, beta 1	3067302
LARP4B	0.00102455	1.42233	0.00496983	0.22545	597290	3273485	845532	845712		10	NM_015155	La ribonucleoprotein domain family, member 4B	3273484
LATS1	0.00261773	1.37063	0.000241695	0.0634046	413670	2979035	150059957	150060014		6	NM_004690	LATS, large tumor suppressor, homolog 1 (Drosophila)	2978989
LCNL1	0.000694132	-1.46424	0.00639136	0.250691	548538	3195068	138997983	138998645		9	NM_207510	lipocalin-like 1	3195059
LILRA4	0.000353673	1.86713	0.000295428	0.06746	961573	3870800	59536539	59536618		19	NM_012276	leukocyte immunoglobulin-like receptor, subfamily A (with TM domain), member 4	3870798
LIMS2	0.00166008	-1.49555	0.00259057	0.168812	161023	2574999	128114315	128114363		2	NM_001136037 /// NM_001161403 /// NM_001161404 /// NM_017980 /// NR_027823	LIM and senescent cell antigen-like domains 2	2574984
LIN9	0.000560121	-1.65007	0.0244526	0.417523	87856	2458744	224486233	224486807		1	NM_173083	lin-9 homolog (C. elegans)	2458742
LMBRD1	0.00124989	1.37427	0.00325316	0.18864	401764	2960028	70442541	70442703		6	/// NM_018368	LMBR1 domain containing 1	2960010
LMOD1	0.00233021	1.56748	0.000521847	0.10101	83085	2451056	200135922	200135984		1	NM_012134	leiomodin 1 (smooth muscle)	2451043
LOC100128510 /// ZNF75A	0.00195572	-1.57939	0.00552219	0.241087	826727	3645817	3295552	3295639		16	XM_001715495 /// XM_001715759 /// XM_001717675 /// NM_153028	hypothetical protein LOC100128510 /// zinc finger protein 75a	3645816
LOC654433	0.000301636	1.4044	0.0363153	0.464304	114692	2501341	113739765	113740139		2	NR_015377	hypothetical LOC654433	2501317
LONP1	0.000107509	1.72011	0.0126243	0.32307	948211	3847357	5642860	5642889		19	NM_004793	lon peptidase 1, mitochondrial	3847356
LPIN2	0.00354108	1.60413	0.00884819	0.281676	917820	3796344	2910821	2910852		18	/// NM_014646	lipin 2	3796335
LRCH1	0.00161811	1.67544	0.0297384	0.437666	729690	3488682	46171485	46171523		13	/// NM_001164211 /// NM_001164213 /// NM_015116	leucine-rich repeats and calponin homology (CH) domain containing 1	3488602
LRP11	0.0049558	-1.50978	0.0142054	0.336955	413714	2979113	150182160	150182805		6	NM_032832	low density lipoprotein receptor-related protein 11	2979111
LRP1B	0.00448766	-1.27363	0.0151067	0.343064	163586	2579073	142604705	142604768		2	NM_018557	low density lipoprotein receptor-related protein 1B	2578790
LRPPRC	0.000272228	1.70346	2.2536e-06	0.00385952	145938	2550830	44005717	44005749		2	/// NM_133259	leucine-rich PPR-motif containing	2550790
LRRC16A	0.00268283	-1.52968	0.00381824	0.198029	364258	2898864	25662220	25662293		6	NM_001173977 /// NM_017640	leucine rich repeat containing 16A	2898746
LRRC23	0.00356741	1.77861	0.0381294	0.470133	676808	3402998	6885087	6885112		12	NM_001135217 /// NM_006992 /// NM_201650	leucine rich repeat containing 23	3402984
LRRC41	0.0021503	-1.28342	0.0158198	0.353233	58465	2410589	46519454	46519640		1	NM_006369	leucine rich repeat containing 41	2410574
LRRFIP2	0.00466911	1.46908	0.000472831	0.0952671	220552	2669217	37100180	37100241		3	NM_001134369 /// NM_006309 /// NM_017724	leucine rich repeat (in FLII) interacting protein 2	2669184
LSM11	0.00058131	-1.67407	0.0496357	0.504345	326076	2837509	157114495	157114848		5	NM_173491	LSM11, U7 small nuclear RNA associated	2837499
LSM14A	0.00187782	1.31181	0.00158145	0.152157	938200	3829625	39409177	39409209		19	NM_001114093 /// NM_015578	LSM14A, SCD6 homolog A (S. cerevisiae)	3829575
LSM14B	0.00366285	1.63613	0.015124	0.343064	974784	3892433	60138992	60139104		20	NM_144703	LSM14B, SCD6 homolog B (S. cerevisiae)	3892409
LY6K	0.00222302	-1.49987	0.048234	0.501578	501441	3119217	143780025	143780133		8	NM_001160354 /// NM_001160355 /// NM_017527	lymphocyte antigen 6 complex, locus K	3119213
LYN	0.0042358	-1.34298	0.0334579	0.452607	488527	3098979	56955178	56955215		8	NM_001111097 /// NM_002350	v-yes-1 Yamaguchi sarcoma viral related oncogene homolog	3098977
MACF1	0.00190043	1.29635	0.026709	0.428617	9914	2331356	39571242	39571684		1	NM_012090 /// NM_033044	microtubule-actin crosslinking factor 1	2331213
MADD	0.00469405	1.55832	0.0379281	0.470133	632585	3329741	47260971	47261092		11	NM_001135943 /// NM_001135944 /// NM_003682 /// NM_130470 /// NM_130471 /// NM_130472 /// NM_130473 /// NM_130474 /// NM_130475 /// NM_130476	MAP-kinase activating death domain	3329724
MAML3	0.00277077	1.56894	0.000206208	0.0619565	294257	2786805	141031313	141031547		4	NM_018717	mastermind-like 3 (Drosophila)	2786732
MAN2B1	0.00464305	1.64986	0.00853825	0.277009	950641	3851565	12628413	12628441		19	/// NM_000528 /// NM_001173498	mannosidase, alpha, class 2B, member 1	3851545
MAP3K12	0.00427697	1.79597	0.000179969	0.0560391	709478	3456224	52162392	52162420		12	NM_001193511 /// NM_006301	mitogen-activated protein kinase kinase kinase 12	3456212
MAP3K8	0.00278018	1.22932	0.0264912	0.428617	576978	3241013	30787025	30787147		10	NM_005204	mitogen-activated protein kinase kinase kinase 8	3240987
MAP4	0.00156304	-1.38655	0.00917907	0.284929	222797	2672969	47867630	47867870		3	NM_001134364 /// NM_002375 /// NM_030885	microtubule-associated protein 4	2672966
MAP7	0.000833489	-1.78365	0.00046871	0.0952671	411693	2975793	136746532	136746581		6	NM_001198608 /// NM_001198609 /// NM_001198611 /// NM_001198614 /// NM_001198615 /// NM_001198616 /// NM_001198617 /// NM_001198618 /// NM_001198619 /// NM_003980	microtubule-associated protein 7	2975741
MARVELD1	0.00311803	-1.49912	0.00103002	0.130596	588805	3260009	99463905	99464105		10	NM_031484	MARVEL domain containing 1	3260001
MCM10	0.00201908	1.46423	0.013986	0.33641	573682	3235808	13268184	13268273		10	NM_018518 /// NM_182751	minichromosome maintenance complex component 10	3235789
MCRS1	0.000965981	1.78687	0.00331115	0.189655	708149	3453916	48239991	48240017		12	NM_001012300 /// NM_006337	microspherule protein 1	3453882
MCTP2	0.00423279	1.69947	0.00535033	0.236769	804495	3609697	92746989	92747424		15	NM_001159643 /// NM_001159644 /// NM_018349	multiple C2 domains, transmembrane 2	3609592
MDK	0.00232548	-1.39753	0.00658249	0.254473	632348	3329352	46360485	46360570		11	NM_001012333 /// NM_001012334 /// NM_002391	midkine (neurite growth-promoting factor 2)	3329343
MDP1	0.000962142	1.7478	0.0198333	0.386525	772573	3557970	23753105	23753190		14	NM_138476	magnesium-dependent phosphatase 1	3557968
MEP1B	0.00220268	-1.47009	0.047057	0.498745	909778	3783791	28024066	28024094		18	NM_005925	meprin A, beta	3783788
MESDC1	0.00210245	-1.3931	0.00497607	0.22545	801075	3604248	79082865	79083018		15	NM_022566	mesoderm development candidate 1	3604236
MFAP2	0.000878217	-1.42169	0.00150236	0.152157	51231	2398722	17176191	17176260		1	NM_001135247 /// NM_001135248 /// NM_002403 /// NM_017459	microfibrillar-associated protein 2	2398706
MFSD6	0.00283398	-1.5076	0.00563889	0.241483	126687	2520170	191073208	191073235		2	NM_017694	major facilitator superfamily domain containing 6	2520138
MIB1	0.00490715	1.42107	0.0465733	0.49834	908140	3781145	17607598	17607675		18	NM_020774	mindbomb homolog 1 (Drosophila)	3781124
MIB2	0.00285265	-1.34848	0.0282961	0.431764	1065501	4042422	1553305	1553414		1	NM_001170686 /// NM_001170687 /// NM_001170688 /// NM_001170689 /// NM_080875 /// NR_033183	mindbomb homolog 2 (Drosophila)	4042392
MIOS	0.002761	1.65739	0.0224706	0.403746	420097	2989509	7591879	7591961		7	NM_019005	missing oocyte, meiosis regulator, homolog (Drosophila)	2989493
MKLN1	0.000806463	1.59276	0.0253111	0.421646	441915	3024345	130798531	130798648		7	NM_001145354 /// NM_013255	muskelin 1, intracellular mediator containing kelch motifs	3024275
MLLT1	0.00157929	1.54825	0.00772213	0.267058	948434	3847747	6213239	6213317		19	NM_005934	myeloid/lymphoid or mixed-lineage leukemia (trithorax homolog, Drosophila); translocated to, 1	3847703
MOBKL3	0.00172995	1.48643	0.00714803	0.261575	127530	2521526	198123624	198123650		2	NM_001100819 /// NM_015387 /// NM_199482	MOB1, Mps One Binder kinase activator-like 3 (yeast)	2521500
MORN2	0.00214955	1.91606	0.00013872	0.0472066	100140	2478029	38963125	38963151		2	NM_001145450	MORN repeat containing 2	2478017
MPDZ	0.000607637	1.32189	0.0230937	0.405071	551015	3199054	13214399	13214522		9	NM_003829	multiple PDZ domain protein	3198974
MRAP2	0.00498172	-1.54147	0.0104139	0.300756	374181	2915586	84856365	84857248		6	NM_138409	melanocortin 2 receptor accessory protein 2	2915571
MRPS27	0.003004	1.77529	0.00202372	0.159194	341360	2861987	71627124	71627172		5	NM_015084	mitochondrial ribosomal protein S27	2861952
MSH4	0.00262828	1.34656	0.000220426	0.0622468	17020	2342687	76117281	76117385		1	NM_002440	mutS homolog 4 (E. coli)	2342665
MTA1	0.00398038	1.27876	0.0479013	0.500793	770861	3554815	105007454	105007596		14	NM_004689	metastasis associated 1	3554728
MTNR1A	0.00319696	-1.44179	0.044399	0.492792	300979	2797359	187692066	187692246		4	NM_005958	melatonin receptor 1A	2797311
MVK	0.00237731	-1.40275	0.0437094	0.489811	694291	3431239	108512973	108513023		12	/// NM_000431 /// NM_001114185	mevalonate kinase	3431220
MYH14	0.000683652	-1.46184	0.0139351	0.336294	943684	3839229	55452373	55452537		19	/// NM_001077186 /// NM_001145809 /// NM_024729	myosin, heavy chain 14, non-muscle	3839206
MYO15B	0.00242759	-1.41771	0.00474208	0.218903	880460	3735067	71129198	71129244		17	NR_003587	myosin XVB pseudogene	3734966
MYST4	0.00432314	1.50254	0.00135496	0.144967	584102	3252464	76462249	76462367		10	NM_012330	MYST histone acetyltransferase (monocytic leukemia) 4	3252382
MZF1 /// LOC100131691	0.00183936	-1.66612	0.000267595	0.0645469	962783	3873046	63776393	63776496		19	NM_003422 /// NM_198055 /// NR_027334	myeloid zinc finger 1 /// hypothetical LOC100131691	3873017
NAP1L4	0.00275652	1.90048	0.00102503	0.130596	650388	3359484	2927033	2927058		11	NM_005969	nucleosome assembly protein 1-like 4	3359469
NAPEPLD	0.00384668	-1.51048	0.00775008	0.267058	467347	3065506	102556166	102556370		7	NM_001122838 /// NM_198990	N-acyl phosphatidylethanolamine phospholipase D	3065480
NCK1	0.00354656	1.3238	0.00325679	0.18864	204731	2644171	138147321	138147484		3	NM_001190796 /// NM_006153	NCK adaptor protein 1	2644155
NCK2	0.00329047	1.39701	0.0135609	0.332858	112769	2498244	105876964	105877114		2	NM_001004720 /// NM_001004722 /// NM_003581	NCK adaptor protein 2	2498143
NCR3	0.00330113	-1.51978	0.00152394	0.152157	395157	2949143	31665763	31665854		6	/// NM_001145466 /// NM_001145467 /// NM_147130	natural cytotoxicity triggering receptor 3	2949132
NCRNA00095	0.00322436	-1.38888	0.0453021	0.496793	852059	3688080	30839862	30841000		16	NR_024348	non-protein coding RNA 95	3688079
NDUFB8 /// SEC31B	0.00211308	-1.47985	0.000633949	0.105571	616254	3303540	102279211	102279245		10	NM_005004 /// NM_015490	NADH dehydrogenase (ubiquinone) 1 beta subcomplex, 8, 19kDa /// SEC31 homolog B (S. cerevisiae)	3303530
NDUFC2	0.00437574	1.21453	0.0420466	0.484835	664558	3383149	77458599	77458664		11	NM_004549	NADH dehydrogenase (ubiquinone) 1, subcomplex unknown, 2, 14.5kDa	3383138
NECAB3	0.00320016	-1.52259	0.0484846	0.502024	981124	3903100	31709960	31709988		20	NM_031231 /// NM_031232	N-terminal EF-hand calcium binding protein 3	3903089
NF1	0.00320896	1.47716	0.045284	0.496793	869710	3717134	26708413	26708483		17	/// NM_000267 /// NM_001042492 /// NM_001128147	neurofibromin 1	3717052
NFS1	0.00329758	1.63902	0.00102029	0.130596	981776	3904199	33725849	33725951		20	NM_021100	NFS1 nitrogen fixation 1 homolog (S. cerevisiae)	3904189
NGFR	0.00216382	-1.50868	0.00639681	0.250691	874720	3725706	44945070	44945332		17	NM_002507	nerve growth factor receptor	3725685
NOVA2	0.00180726	-1.57816	0.0102123	0.298295	958800	3865823	51135850	51136010		19	NM_002516	neuro-oncological ventral antigen 2	3865807
NPRL2	0.000698174	-1.63168	0.0220655	0.401823	224098	2675300	50363282	50363307		3	NM_006545	nitrogen permease regulator-like 2 (S. cerevisiae)	2675268
NRF1	0.00481007	-1.6052	0.0148364	0.340145	441470	3023625	129182100	129182233		7	NM_001040110 /// NM_005011	nuclear respiratory factor 1	3023565
NSUN2	0.00234698	1.21782	0.0190502	0.382403	332168	2847352	6660314	6660450		5	NM_001193455 /// NM_017755	NOP2/Sun domain family, member 2	2847292
NTRK1	0.00239595	-1.54996	0.0071162	0.261528	28451	2361776	155108039	155108110		1	/// NM_001007792 /// NM_001012331 /// NM_002529	neurotrophic tyrosine kinase, receptor, type 1	2361761
NUDT1	0.000851132	-1.67038	0.000689531	0.107654	418797	2987417	2250744	2250869		7	NM_002452 /// NM_198948 /// NM_198949 /// NM_198950 /// NM_198952 /// NM_198953 /// NM_198954	nudix (nucleoside diphosphate linked moiety X)-type motif 1	2987410
OBSCN	0.000167102	-1.60488	0.0328397	0.449286	42432	2384148	226587210	226587261		1	NM_001098623 /// NM_052843	obscurin, cytoskeletal calmodulin and titin-interacting RhoGEF	2383999
OLAH	0.000297389	1.61583	0.00735612	0.265246	574110	3236510	15129294	15129322		10	NM_001039702 /// NM_018324	oleoyl-ACP hydrolase	3236505
OR52A4	0.00195187	2.3315	0.000226524	0.0625718	650925	3360367	5098634	5098658		11	NM_001005222	olfactory receptor, family 52, subfamily A, member 4	3360364
OR5D13	0.00242832	-1.33289	0.0106949	0.303246	633111	3330773	55298163	55298323		11	NM_001001967	olfactory receptor, family 5, subfamily D, member 13	3330769
OVOL2	0.00443238	-1.32889	0.0263839	0.42835	978948	3899435	17986469	17986514		20	NM_021220	ovo-like 2 (Drosophila)	3899404
PAAF1	0.000640182	1.97356	0.00252332	0.166851	638421	3340083	73287870	73287901		11	NM_025155	proteasomal ATPase-associated factor 1	3340066
PAK1IP1	0.00151415	1.50715	0.0269492	0.429474	361542	2894675	10811638	10811670		6	NM_017906	PAK1 interacting protein 1	2894663
PALLD	0.00079472	1.62024	0.0305653	0.439514	271852	2751169	170048660	170048750		4	/// NM_001166108 /// NM_001166109 /// NM_001166110 /// NM_016081	palladin, cytoskeletal associated protein	2751066
PCF11	0.00262161	1.72599	0.00617336	0.248784	639928	3342562	82571731	82571759		11	NM_015885	PCF11, cleavage and polyadenylation factor subunit, homolog (S. cerevisiae)	3342525
PER3	0.00371174	1.55594	0.0378678	0.470133	2185	2318691	7803114	7803173		1	NM_016831	period homolog 3 (Drosophila)	2318656
PFKP	0.00220287	-1.4402	0.03252	0.447975	571518	3232378	3140895	3140985		10	NM_002627	phosphofructokinase, platelet	3232349
PIK3C3	0.00132836	1.2994	2.98784e-06	0.0046518	911263	3786080	37789268	37789322		18	NM_002647	phosphoinositide-3-kinase, class 3	3786039
PIM1	0.00377005	1.26525	0.00989659	0.294511	367845	2905423	37251027	37251121		6	NM_002648	pim-1 oncogene	2905404
PIP5K1C	0.00269096	-1.56437	0.0446838	0.493394	947592	3846330	3593905	3593937		19	/// NM_001195733 /// NM_012398	phosphatidylinositol-4-phosphate 5-kinase, type I, gamma	3846316
PKHD1L1	0.00334129	1.42038	0.0126034	0.32307	496711	3111627	110543177	110543271		8	NM_177531	polycystic kidney and hepatic disease 1 (autosomal recessive)-like 1	3111561
PLEKHA1	0.00320787	1.251	0.00147871	0.151643	594073	3268308	124176468	124176537		10	/// NM_001001974 /// NM_001195608 /// NM_021622	pleckstrin homology domain containing, family A (phosphoinositide binding specific) member 1	3268274
PLEKHA5	0.00241224	1.56531	0.0300959	0.437666	679371	3407143	19309966	19310046		12	NM_001143821 /// NM_001190860 /// NM_019012	pleckstrin homology domain containing, family A member 5	3407096
PLIN2	4.54455e-05	1.73407	0.000267463	0.0645469	552068	3200655	19106246	19106284		9	NM_001122	perilipin 2	3200648
PNO1	0.00452432	1.48541	0.00372461	0.196876	105748	2486755	68256392	68256524		2	NM_020143	partner of NOB1 homolog (S. cerevisiae)	2486740
POLR3E	0.00169094	1.37088	0.00489646	0.223618	830866	3652524	22247347	22247376		16	NM_018119	polymerase (RNA) III (DNA directed) polypeptide E (80kD)	3652489
POU5F2	0.00428391	-1.44365	0.0183015	0.374918	344659	2867291	93102783	93102937		5	NM_153216	POU domain class 5, transcription factor 2	2867284
PPCS	0.000692174	1.28905	0.0193821	0.383662	10689	2332579	42698193	42698558		1	NM_001077447 /// NM_024664	phosphopantothenoylcysteine synthetase	2332566
PPP2R1B	0.00363745	1.47889	0.00812269	0.27186	669453	3391031	111102915	111102990		11	/// NM_001177562 /// NM_001177563 /// NM_002716 /// NM_181699 /// NM_181700	protein phosphatase 2, regulatory subunit A, beta	3391029
PPP2R2A	0.000678867	1.95499	1.04442e-05	0.0105216	483561	3090964	26273639	26273706		8	NM_001177591 /// NM_002717	protein phosphatase 2, regulatory subunit B, alpha	3090922
PPRC1	0.00136721	1.41848	0.00210784	0.160314	589691	3261469	103891550	103891723		10	NM_015062	peroxisome proliferator-activated receptor gamma, coactivator-related 1	3261447
PRKD1	3.01962e-06	-2.06461	0.000289515	0.0670032	773290	3559217	29137998	29138082		14	NM_002742	protein kinase D1	3559192
PROSC	0.00270738	1.38008	0.00244961	0.165121	485651	3094309	37756399	37756426		8	NM_007198	proline synthetase co-transcribed homolog (bacterial)	3094286
PRPF4	0.000790731	1.50807	0.016181	0.355277	542633	3185565	115078659	115078803		9	NM_004697	PRP4 pre-mRNA processing factor 4 homolog (yeast)	3185558
PRRX2	0.000793331	-1.50476	0.0147852	0.339446	546142	3191127	131521385	131521517		9	NM_016307	paired related homeobox 2	3191113
PRSS36	0.000457277	-2.15561	3.01737e-05	0.0216959	852158	3688296	31068296	31068320		16	NM_173502	protease, serine, 36	3688270
PSMD5	4.29664e-05	1.91065	0.00379457	0.198029	566193	3223658	122626613	122626754		9	NM_005047	proteasome (prosome, macropain) 26S subunit, non-ATPase, 5	3223646
PSORS1C2	0.00266566	-1.32103	0.00690257	0.25924	394994	2948812	31213723	31213750		6	NM_014069	psoriasis susceptibility 1 candidate 2	2948810
PTK2B	0.00207082	1.58212	0.0331369	0.450757	483787	3091336	27346904	27346947		8	NM_004103 /// NM_173174 /// NM_173175 /// NM_173176	PTK2B protein tyrosine kinase 2 beta	3091301
PWP2	0.00086792	1.40664	0.00429085	0.209957	993746	3923532	44375102	44375362		21	NM_005049	PWP2 periodic tryptophan protein homolog (yeast)	3923498
RANBP3	0.00231558	1.52867	0.0302835	0.437666	948298	3847540	5868044	5868116		19	NM_003624 /// NM_007320 /// NM_007322	RAN binding protein 3	3847538
RASA2	0.000403323	1.58635	0.0117374	0.317552	205636	2645607	142775476	142775574		3	NM_006506	RAS p21 protein activator 2	2645579
RBM28	0.00409644	1.36897	0.0150573	0.342914	471351	3071651	127763153	127763330		7	/// NM_001166135 /// NM_018077	RNA binding motif protein 28	3071636
RBM47	0.00213602	1.5194	0.0101218	0.296825	281601	2766814	40163366	40163468		4	NM_001098634 /// NM_019027	RNA binding motif protein 47	2766788
REC8	0.00395095	1.42052	0.0091632	0.284929	755216	3529735	23712175	23712246		14	NM_001048205 /// NM_005132	REC8 homolog (yeast)	3529725
REV3L	0.00019568	1.73087	0.0103134	0.298862	407840	2969707	111759595	111759673		6	NM_002912	REV3-like, catalytic subunit of DNA polymerase zeta (yeast)	2969677
RIMS2	0.00101353	-1.68059	0.0173537	0.365928	496008	3110563	105330107	105330194		8	NM_001100117 /// NM_014677	regulating synaptic membrane exocytosis 2	3110395
RING1	0.000723666	-1.4916	0.00968659	0.291815	366692	2903521	33287497	33287624		6	NM_002931	ring finger protein 1	2903507
RNF170	0.00247683	-1.33017	0.0441158	0.49124	510232	3133480	42824212	42824689		8	NM_001160223 /// NM_001160224 /// NM_001160225 /// NM_030954 /// NR_027668 /// NR_027669	ring finger protein 170	3133479
RNF212	0.0029761	1.93901	0.00171425	0.152324	275381	2756918	1069687	1069729		4	/// NM_001131034 /// NM_001193318 /// NM_194439	ring finger protein 212	2756892
RNF32	0.000362264	1.72486	0.00467103	0.216901	447712	3033784	156161757	156161847		7	NM_001184996 /// NM_001184997 /// NM_030936	ring finger protein 32	3033728
ROCK2	0.000119244	1.5541	0.0469649	0.49834	139364	2540492	11256312	11256345		2	NM_004850	Rho-associated, coiled-coil containing protein kinase 2	2540477
RPGR	0.000600078	2.19095	0.000124129	0.0451395	1042912	4004898	38020791	38020815		X	/// NM_000328 /// NM_001034853	retinitis pigmentosa GTPase regulator	4004878
RPN1	0.000487351	1.65365	0.000689687	0.107654	236324	2694403	129823697	129823903		3	NM_002950	ribophorin I	2694397
RPS19BP1	0.00280462	-1.47936	0.00720794	0.26261	10016358	3961264	38258371	38258461		22	NM_194326	ribosomal protein S19 binding protein 1	3961253
SC5DL	0.00345284	1.68246	0.00616424	0.248784	646385	3352924	120683359	120683384		11	/// NM_001024956 /// NM_006918	sterol-C5-desaturase (ERG3 delta-5-desaturase homolog, S. cerevisiae)-like	3352904
SCML4	0.000769824	-1.64553	0.00595609	0.244614	406851	2968020	108174609	108174769		6	NM_198081	sex comb on midleg-like 4 (Drosophila)	2967989
SCRIB	0.00274546	-1.3213	0.0069691	0.259528	525772	3157766	144946874	144946924		8	NM_015356 /// NM_182706	scribbled homolog (Drosophila)	3157751
SEC22A	0.000740321	1.57014	0.00189101	0.156451	201700	2639354	124473266	124473639		3	NM_012430	SEC22 vesicle trafficking protein homolog A (S. cerevisiae)	2639309
SEC31A	0.00339845	1.53288	0.000626504	0.105571	287193	2775826	84019065	84019089		4	NM_001077206 /// NM_001077207 /// NM_001077208 /// NM_001191049 /// NM_014933 /// NM_016211	SEC31 homolog A (S. cerevisiae)	2775756
SEMA5A	0.000356622	1.64497	0.00460467	0.216901	332612	2848051	9279992	9280043		5	/// NM_003966	sema domain, seven thrombospondin repeats (type 1 and type 1-like), transmembrane domain (TM) and short cytoplasmic domain, (semaphorin) 5A	2847967
SFPQ	0.000835462	-1.57136	1.54319e-07	0.00110733	55767	2406101	35430416	35430922		1	NM_005066	splicing factor proline/glutamine-rich	2406064
SHBG	0.00076596	1.47308	0.0455701	0.497311	864669	3708936	7477264	7477395		17	/// NM_001040 /// NM_001146279 /// NM_001146280 /// NM_001146281 /// NR_027462 /// NR_027463	sex hormone-binding globulin	3708919
SI	0.00159306	1.48956	0.000754093	0.113593	242130	2703759	166192799	166192861		3	/// NM_001041	sucrase-isomaltase (alpha-glucosidase)	2703750
SIRT3	0.00319179	1.55327	0.0174265	0.366463	649443	3357798	220464	220529		11	NM_001017524 /// NM_012239	sirtuin 3	3357785
SLC13A3	0.00291865	-1.64516	0.00843281	0.277009	984103	3908007	44645622	44645708		20	NM_001011554 /// NM_001193339 /// NM_001193340 /// NM_001193342 /// NM_022829	solute carrier family 13 (sodium-dependent dicarboxylate transporter), member 3	3907987
SLC25A18	0.000198841	-1.53485	0.00125511	0.138678	1001473	3936248	16450721	16450764		22	NM_031481	solute carrier family 25 (mitochondrial carrier), member 18	3936224
SLC25A42	0.000726342	1.4008	0.000577302	0.104325	935747	3825562	19082829	19084601		19	NM_178526	solute carrier family 25, member 42	3825523
SLC25A46	0.00349357	1.47565	0.0229688	0.405071	317645	2823756	110111789	110111860		5	NM_138773	solute carrier family 25, member 46	2823745
SLC26A1	0.000254567	-1.62095	0.00336596	0.189775	275333	2756838	972172	972369		4	NM_022042 /// NM_134425 /// NM_213613	solute carrier family 26 (sulfate transporter), member 1	2756831
SLC26A3	0.00317275	-1.38692	0.0437668	0.489811	468515	3067282	107230807	107230863		7	/// NM_000111	solute carrier family 26, member 3	3067250
SLC27A6	0.00413264	-2.03035	0.000350472	0.0769511	320185	2827669	128329290	128329314		5	NM_001017372 /// NM_014031	solute carrier family 27 (fatty acid transporter), member 6	2827645
SLC2A4RG	0.00250559	-1.36544	0.0326219	0.447975	975481	3893674	61841647	61841683		20	NM_020062	SLC2A4 regulator	3893673
SLC35B1	0.00241929	-1.3347	0.00202641	0.159194	896432	3761972	45136465	45136544		17	NM_005827	solute carrier family 35, member B1	3761959
SLC35E2B	0.000549329	-1.64115	0.00669278	0.255849	1066783	4044646	1587208	1587296		1	NM_001110781	solute carrier family 35, member E2B	4044637
SLC4A8	0.00215715	1.60305	0.0319214	0.446387	684273	3414923	50151356	50151440		12	NM_001039960 /// NM_004858	solute carrier family 4, sodium bicarbonate cotransporter, member 8	3414885
SLC4A9	0.00186391	-1.40446	0.0019887	0.159194	322607	2831685	139724146	139724180		5	NM_031467	solute carrier family 4, sodium bicarbonate cotransporter, member 9	2831664
SLC6A18	0.00452514	-1.38412	0.0207784	0.392127	302027	2799066	1285872	1286003		5	NM_182632	solute carrier family 6, member 18	2799056
SLC7A10	0.000554348	-1.58224	0.00841374	0.277009	954945	3858916	38394164	38394257		19	NM_019849	solute carrier family 7, (neutral amino acid transporter, y+ system) member 10	3858907
SMARCA1	0.000313774	1.40257	0.0395285	0.472855	1052608	4021197	128477553	128477604		X	/// NM_003069 /// NM_139035	SWI/SNF related, matrix associated, actin dependent regulator of chromatin, subfamily a, member 1	4021149
SND1	0.00176587	1.51927	0.000831991	0.116792	440721	3022485	127128519	127128613		7	NM_014390	staphylococcal nuclease and tudor domain containing 1	3022465
SNRNP200	0.000555235	-1.34489	0.0281993	0.431764	155007	2565287	96313001	96313136		2	/// NM_014014	small nuclear ribonucleoprotein 200kDa (U5)	2565262
SPEF2	0.0038065	-1.33938	0.047613	0.500565	306611	2806413	35733549	35733652		5	NM_024867 /// NM_144722	sperm flagellar 2	2806376
SPINT1	0.000521371	-1.61246	0.01447	0.339446	792374	3590188	38936668	38937016		15	NM_001032367 /// NM_003710 /// NM_181642	serine peptidase inhibitor, Kunitz type 1	3590164
SPOPL	0.00184399	-1.40766	0.00363834	0.194719	118873	2508017	138975855	138976124		2	NM_001001664	speckle-type POZ protein-like	2508016
SPTLC2	0.00273866	1.27629	0.0319295	0.446387	781895	3573200	77115110	77115201		14	NM_004863	serine palmitoyltransferase, long chain base subunit 2	3573152
SRL	0.00067577	-1.48544	0.038104	0.470133	846122	3677970	4179596	4180583		16	NM_001098814	sarcalumenin	3677969
SRRT	0.00211909	1.41898	0.034256	0.45686	436615	3015952	100317645	100317789		7	NM_001128852 /// NM_001128853 /// NM_001128854 /// NM_015908	serrate RNA effector molecule homolog (Arabidopsis)	3015941
STAT4	0.000817413	2.13214	0.000104855	0.0448937	172138	2592365	191604442	191604467		2	/// NM_003151	signal transducer and activator of transcription 4	2592356
STAT5B	0.00358965	-1.75993	0.00469135	0.217146	893943	3757803	37629061	37629085		17	/// NM_012448	signal transducer and activator of transcription 5B	3757770
STK3	0.00376926	1.75014	0.0468639	0.49834	518152	3146174	99677437	99677533		8	NM_006281	serine/threonine kinase 3	3146103
STK32B	0.00249164	-1.44371	0.0224665	0.403746	250189	2716772	5499301	5499393		4	NM_018401	serine/threonine kinase 32B	2716713
STX5	0.00304143	-1.32419	0.0492602	0.503824	660335	3376195	62331517	62331642		11	NM_003164	syntaxin 5	3376193
SUCLA2	0.000765175	-1.92392	0.000135511	0.0472066	745234	3513356	47473370	47473394		13	/// NM_003850	succinate-CoA ligase, ADP-forming, beta subunit	3513293
SYNE1	0.00449588	1.86594	0.000215143	0.0622468	414316	2980096	152772392	152772525		6	/// NM_015293 /// NM_033071 /// NM_133650 /// NM_182961	spectrin repeat containing, nuclear envelope 1	2979871
TAAR2	4.32374e-05	-1.55227	0.00107377	0.131353	410936	2974568	132980360	132980548		6	NM_001033080 /// NM_014626	trace amine associated receptor 2	2974566
TARS	0.00109682	1.49492	0.00553236	0.241087	306215	2805804	33491449	33491477		5	NM_152295	threonyl-tRNA synthetase	2805786
TARS2	0.000122354	2.01419	1.92502e-06	0.0036631	26568	2358357	148746140	148746164		1	NM_025150	threonyl-tRNA synthetase 2, mitochondrial (putative)	2358320
TAZ	0.00460891	-1.4039	0.0428219	0.486964	1037596	3996360	153295037	153295066		X	/// NM_000116 /// NM_181311 /// NM_181312 /// NM_181313 /// NR_024048	tafazzin	3996339
TBC1D1	0.00261837	1.69386	0.00326758	0.18864	254632	2723814	37696370	37696459		4	NM_015173	TBC1 (tre-2/USP6, BUB2, cdc16) domain family, member 1	2723752
TBC1D19	0.00267784	1.54848	0.0292896	0.436214	253644	2722304	26270318	26270366		4	NM_018317	TBC1 domain family, member 19	2722291
TBX21	0.00475918	-1.29406	0.00851495	0.277009	874211	3724872	43177176	43177398		17	/// NM_013351	T-box 21	3724858
TCF19	0.00446327	-1.42848	0.00722231	0.26261	365999	2902188	31237204	31237242		6	NM_001077511 /// NM_007109	transcription factor 19	2902178
TEKT3	0.00121417	-1.69706	0.0157709	0.352601	887446	3746640	15175382	15175541		17	NM_031898	tektin 3	3746625
TENC1	0.00189739	1.62584	0.0480733	0.500793	684710	3415714	51740218	51740281		12	NM_015319 /// NM_170754 /// NM_198316	tensin like C1 domain containing phosphatase (tensin 2)	3415668
TEPP	3.50368e-05	-1.59676	0.000124851	0.0451395	837143	3663037	56569220	56569351		16	NM_199046 /// NM_199456	testis, prostate and placenta expressed	3663033
TKTL1	0.000281859	-1.58774	0.0295149	0.436882	1037548	3996241	153196721	153196874		X	NM_001145933 /// NM_001145934 /// NM_012253	transketolase-like 1	3996227
TKTL2	0.00454156	-1.51442	0.012507	0.32307	297721	2792165	164614338	164614414		4	NM_032136	transketolase-like 2	2792161
TMCO3	2.56392e-05	-1.71401	0.000328884	0.0731489	738581	3502678	113251822	113251854		13	NM_017905	transmembrane and coiled-coil domains 3	3502632
TMEM146	0.000667718	-1.71414	0.0058682	0.243474	931507	3818092	5671731	5671801		19	NM_152784	transmembrane protein 146	3818091
TNFSF11	0.0049598	1.51687	0.00295253	0.181889	728866	3487322	42078633	42078806		13	/// NM_003701 /// NM_033012	tumor necrosis factor (ligand) superfamily, member 11	3487299
TNMD	0.00127465	-1.54291	0.036535	0.464858	1030432	3984446	99726492	99726637		X	/// NM_022144	tenomodulin	3984445
TNXB	0.000445323	-1.42733	0.0433696	0.489616	395448	2949688	32149432	32149580		6	/// NM_019105 /// NM_032470	tenascin XB	2949622
TOR1AIP1	0.00225219	1.55692	0.0385585	0.472209	33506	2369822	178144397	178144431		1	NM_015602	torsin A interacting protein 1	2369796
TOR3A	0.00308909	-1.30455	0.0466177	0.49834	33283	2369493	177321400	177321517		1	NM_022371	torsin family 3, member A	2369484
TPO	0.00375103	-2.31874	0.000758349	0.113593	92744	2466630	1525448	1525472		2	/// NM_000547 /// NM_175719 /// NM_175721 /// NM_175722	thyroid peroxidase	2466554
TPR	0.00218723	1.22867	0.00203875	0.159432	81440	2448313	184606725	184606760		1	/// NM_003292	translocated promoter region (to activated MET oncogene)	2448232
TRIM15	0.00494798	-1.46247	0.0207901	0.392127	365612	2901431	30247621	30248101		6	NM_033229	tripartite motif-containing 15	2901417
TRIM16	0.00432797	-1.64827	0.0397588	0.472885	887573	3746860	15495724	15495865		17	NM_006470	tripartite motif-containing 16	3746845
TRIP11	0.00452474	1.52724	0.0157434	0.352446	784275	3576851	91550622	91550670		14	/// NM_004239	thyroid hormone receptor interactor 11	3576812
TRMT12	0.0045835	-1.53027	0.014168	0.336955	498563	3114602	125532351	125532376		8	NM_017956	tRNA methyltransferase 12 homolog (S. cerevisiae)	3114600
TRMT6	0.000371616	1.5796	0.00393455	0.19995	977120	3896551	5873459	5873556		20	NM_015939	tRNA methyltransferase 6 homolog (S. cerevisiae)	3896524
TRPV2	0.00019547	1.61271	0.000429381	0.0885973	866658	3712080	16272371	16272417		17	NM_016113	transient receptor potential cation channel, subfamily V, member 2	3712062
TRPV3	0.00294349	-1.37558	0.0170141	0.36107	884300	3741435	3368631	3368885		17	NM_145068	transient receptor potential cation channel, subfamily V, member 3	3741426
TSEN2	0.00361521	1.63867	0.00667681	0.25581	184088	2611141	12508652	12508691		3	/// NM_001145392 /// NM_001145393 /// NM_001145394 /// NM_001145395 /// NM_025265	tRNA splicing endonuclease 2 homolog (S. cerevisiae)	2611122
TSPAN1	0.00258649	-1.45062	0.030939	0.440138	11888	2334616	46423044	46423089		1	NM_005727	tetraspanin 1	2334602
TSSK4	0.00399406	1.4827	0.0217627	0.401823	755238	3529781	23745812	23745931		14	NM_001184739 /// NM_174944	testis-specific serine kinase 4	3529775
TTC14	0.00331193	1.60364	0.0187728	0.380477	211156	2654312	181803383	181803482		3	NM_001042601 /// NM_133462	tetratricopeptide repeat domain 14	2654306
TTC38	0.00479318	1.66967	0.0243387	0.416093	1009021	3949037	45059802	45059840		22	NM_017931	tetratricopeptide repeat domain 38	3949017
TXNDC11	0.00305751	1.68973	0.0335792	0.453889	847655	3680502	11701844	11701921		16	NM_015914	thioredoxin domain containing 11	3680479
UBIAD1	0.00300269	-1.27806	0.0247377	0.419048	3124	2320212	11255989	11256147		1	/// NM_013319	UbiA prenyltransferase domain containing 1	2320210
UCHL1	0.000395181	-1.74123	0.0306123	0.439821	255423	2725048	40960883	40960911		4	/// NM_004181	ubiquitin carboxyl-terminal esterase L1 (ubiquitin thiolesterase)	2725013
ULK1	0.00332417	-1.26716	0.00644247	0.251904	698809	3438562	130965690	130965729		12	NM_003565	unc-51-like kinase 1 (C. elegans)	3438527
UPK3A	0.00474992	-1.40257	0.0163383	0.356909	1008681	3948532	44060509	44060626		22	/// NM_001167574 /// NM_006953	uroplakin 3A	3948528
UQCR10	0.00383846	1.33103	0.00716403	0.261602	1004857	3942168	28495790	28495840		22	NM_001003684 /// NM_013387	ubiquinol-cytochrome c reductase, complex III subunit X	3942161
USP48	0.00177552	-2.35915	2.41241e-07	0.00110733	52517	2400787	21982167	21982191		1	NM_001032730 /// NM_032236	ubiquitin specific peptidase 48	2400718
USP9Y	0.00466172	1.59581	0.0232337	0.405692	1058042	4030117	13411792	13411857		Y	/// NM_004654	ubiquitin specific peptidase 9, Y-linked	4030063
UVRAG	0.00464996	1.47195	0.0283779	0.431764	638883	3340803	75529732	75530081		11	NM_003369	UV radiation resistance associated gene	3340697
UXS1	0.00168093	-1.5218	0.0131289	0.330721	157328	2569011	106121105	106121233		2	NM_025076	UDP-glucuronate decarboxylase 1	2568968
VAV1	0.00149291	1.42155	0.000506695	0.0997432	931775	3818562	6773255	6773336		19	NM_005428	vav 1 guanine nucleotide exchange factor	3818547
VPS26A	0.000747477	1.51551	0.0243446	0.416093	582611	3250199	70601148	70601420		10	NM_001035260 /// NM_004896	vacuolar protein sorting 26 homolog A (S. pombe)	3250168
VPS33B	0.0035469	2.0109	0.00815929	0.27186	822736	3639092	89352126	89352151		15	/// NM_018668	vacuolar protein sorting 33 homolog B (yeast)	3639070
VPS45	0.00341976	1.35141	0.0459105	0.49732	26363	2358015	148320056	148320133		1	NM_007259	vacuolar protein sorting 45 homolog (S. cerevisiae)	2357996
VSTM2L	0.00128314	-1.4082	0.00748759	0.266278	969848	3884425	36005945	36006056		20	NM_080607	V-set and transmembrane domain containing 2 like	3884405
WAPAL	0.00373944	1.39988	0.0381849	0.470133	613246	3298758	88210137	88210229		10	NM_015045	wings apart-like homolog (Drosophila)	3298738
WDR67	0.000104393	1.60384	7.59197e-05	0.0361167	498264	3114098	124222204	124222292		8	NM_001145088 /// NM_145647	WD repeat domain 67	3114064
WDR8	0.00465311	-1.47975	0.00149899	0.152157	48048	2393579	3553860	3553982		1	NM_017818	WD repeat domain 8	2393538
WWP2	0.000475851	1.47808	0.0174715	0.366463	839402	3666909	68390086	68390145		16	NM_007014 /// NM_199423 /// NM_199424	WW domain containing E3 ubiquitin protein ligase 2	3666897
XPO1	0.0005038	1.65202	0.0228313	0.404771	148994	2555523	61579512	61579551		2	NM_003400	exportin 1 (CRM1 homolog, yeast)	2555490
YTHDC1	0.00396179	1.38945	0.00939327	0.286244	284908	2772060	68885661	68885763		4	NM_001031732 /// NM_133370	YTH domain containing 1	2772017
ZAK	0.00480064	1.60747	0.0291541	0.436064	124102	2515991	173794706	173794755		2	NM_016653 /// NM_133646	sterile alpha motif and leucine zipper containing kinase AZK	2515933
ZBED4	0.00428106	1.5121	0.0163387	0.356909	1009919	3950421	48666329	48666636		22	NM_014838	zinc finger, BED-type containing 4	3950405
ZBTB40	0.00134888	-1.48408	0.00259241	0.168812	5948	2324753	22689404	22689431		1	NM_001083621 /// NM_014870	zinc finger and BTB domain containing 40	2324743
ZC3HC1	0.00151716	-1.38879	0.0385107	0.472209	471779	3072381	129451369	129451438		7	NM_016478	zinc finger, C3HC-type containing 1	3072368
ZCCHC2	0.00405703	1.65788	0.0195761	0.38398	914710	3791401	58394794	58394830		18	NM_017742	zinc finger, CCHC domain containing 2	3791341
ZEB2	0.00024774	1.44498	0.0329245	0.449295	163981	2579705	144994022	144994084		2	/// NM_001171653 /// NM_014795 /// NR_033258	zinc finger E-box binding homeobox 2	2579572
ZFP161	0.0044547	1.38923	0.0310929	0.440444	918282	3797017	5279405	5279608		18	NM_001143823 /// NM_003409 /// NR_026569	zinc finger protein 161 homolog (mouse)	3797015
ZFP3	0.00424294	1.57222	0.0105734	0.302821	863850	3707496	4940111	4940261		17	NM_153018	zinc finger protein 3 homolog (mouse)	3707481
ZFP64	0.00168321	1.4777	0.0188473	0.38122	985296	3909882	50215857	50215956		20	NM_018197 /// NM_022088 /// NM_199426 /// NM_199427	zinc finger protein 64 homolog (mouse)	3909843
ZNF155	0.00285784	-1.38927	0.0293036	0.436214	941518	3835320	49180241	49180281		19	NM_003445 /// NM_198089	zinc finger protein 155	3835318
ZNF330	0.00170269	1.77378	8.59043e-07	0.00184509	268168	2745258	142374377	142374412		4	NM_014487	zinc finger protein 330	2745220
ZNF512B	0.00260494	-1.45367	0.000140578	0.0472066	987927	3914237	62061364	62061648		20	NM_020713	zinc finger protein 512B	3914230
ZNF641	0.00249548	1.85368	0.0310192	0.440138	707724	3453134	47027352	47027376		12	NM_001172681 /// NM_001172682 /// NM_152320	zinc finger protein 641	3453120
ZNF684	0.000272139	1.66734	0.000248178	0.0634373	10304	2331983	40779897	40779969		1	NM_152373	zinc finger protein 684	2331974
ZNF691	0.0014541	1.51351	0.00628924	0.249328	10855	2332871	43090075	43090136		1	NM_015911	zinc finger protein 691	2332855
ZNF70	0.00269936	1.56439	0.0177613	0.370499	1012506	3954875	22416466	22416685		22	NM_021916	zinc finger protein 70	3954866
ZNF786	0.000979329	-1.63498	0.043892	0.489811	475745	3078483	148399772	148400158		7	NM_152411	zinc finger protein 786	3078478
ZNFX1	3.39048e-05	1.8545	0.00153368	0.152157	984649	3908869	47325784	47325810		20	NM_021035	zinc finger, NFX1-type containing 1	3908831
ZP4	0.00319286	-1.29273	0.0470904	0.498745	90355	2462716	236119983	236120071		1	NM_021186	zona pellucida glycoprotein 4	2462693
Table S5. Functional Analysis of the 477 DAS genes in the Sub-Analysis of ALL ASD compared to TD. The 21 Over-Represented Canonical Pathways (p<0.05) are presented.
Functional Category	P	Molecules
Canonical Pathways
FCy Receptor-Mediated Phagocytosis in Macrophages and Monocytes	2.8e-05	AKT3, EZR, FGR, LYN, NAPEPLD, NCK1, NCK2, PRKD1, PTK2B, VAV1
Production of Nitric Oxide and Reactive Oxygen Species in Macrophages	0.0065	AKT3, FNBP1, JAK2, MAP3K8, MAP3K12, NGFR, PIK3C3, PPP2R1B, PPP2R2A, PRKD1
NF-kB Signaling	0.0079	AKT3, AZI2,CARD11,HDAC2,MAP3K8, NGFR, NTRK1, PIK3C3, TNFSF11
NGF Signaling	0.0089	AKT3, MAP3K8, MAP3K12, NGFR, NTRK1, PIK3C3, ROCK2
GM-CSF Signaling	0.01	AKT3, JAK2, LYN, PIK3C3, PIM1, STAT5B
HMGB1 Signaling	0.018	AKT3, CCL2, FNBP1, KAT6B, NGFR, PIK3C3
Natural Killer Cell Signaling	0.019	AKT3, NCK1, NCR3, PIK3C3, PRKD1, VAV1
TREM1 Signaling	0.022	AKT3, CCL2, CD83, JAK2, STAT5B
Ceramide Signaling	0.026	AKT3, NGFR,PIK3C3, PPP2R1B, PPP2R2A
Pentose Phosphate Pathway	0.026	PFKP, TKTL1,TKTL2
Dendritic Cell Maturation	0.027	AKT3, CD83, COL3A1, JAK2, NGFR, PIK3C3, STAT4
Actin Cytoskeleton Signaling	0.032	ACTN2, EZR FGD3, IQGAP3, MYH14, PIK3K3, PIP5K1C, ROCK2, VAV1
Actin Nucleation by ARP-WASP Complex	0.036	FNBP1, NCK1, NCK2, ROCK2
CTLA4 Signaling in Cytotoxic T Lymphocytes	0.037	AKT3, JAK2, PIK3C3, PPP2R1B, PPP2R2A
ILK Signaling	0.038	ACTN2, AKT3, FNBP1, MYH14, NCK2, PIK3C3, PPP2R1B, PPP2R2A
JAK/Stat Signaling	0.041	AKT3, JAK2, PIK3C3, STAT4, STAT5B
VEGF Signaling	0.042	ACTN2, AKT3, PIK3C3, PTK2B, ROCK2
mTOR Signaling	0.043	AKT3,EIF4A2,FNBP1, NAPEPLD, PIK3C3, PPP2R1B, PPP2R2A, PRKD1
Cell Cycle Regulation by BTG Family Proteins	0.043	BTG1, PPP2R1B, PPP2R2A
Pl3K/AKT Signaling	0.044	AKT3, CDC37, JAK2, MAP3K8, PPP2R1B, PPP2R2A
PAK Signaling	0.044	NCK1, NCK2, PAK1IP1, PIK3C3, PTK2B
